# Supplementary material for: Evaluating the small-scale epidemiology of the stony-coral -tissue-loss-disease in the middle Florida Keys
Source: PLoS One. 2020 Nov 11;15(11):e0241871. doi: 10.1371/journal.pone.0241871 (PMC7657511; doi:10.1371/journal.pone.0241871)
Supplement: S1 Material — (CSV) [file pone.0241871.s001.csv]

Date	TimeSeries	Site	Plot	Transect	Coral	Dist_X	Dist_Y	Species	Width	Width_2	Height	Original_M	Disease_M	Other_M	Live	Bleach
1/22/2018	0	Boot Key	1	1	1	0.4	0.1	SSID	11	7	4	0	0	0	100	0
1/22/2018	0	Boot Key	1	1	2	0.6	0.15	SSID	11	8	4	5	0	0	95	0
1/22/2018	0	Boot Key	1	1	3	0.75	0.15	CNAT	36	27	15	3	0	0	97	0
1/22/2018	0	Boot Key	1	1	4	0.95	0.15	PSTR	25	18	6	5	0	0	95	0
1/22/2018	0	Boot Key	1	1	5	0.4	0.3	PSTR	19	19	8	0	0	0	100	0
1/22/2018	0	Boot Key	1	1	6	0.55	0.5	PSTR	35	35	6	3	0	0	97	0
1/22/2018	0	Boot Key	1	1	7	0.5	0.65	CNAT	30	25	12	20	0	0	80	0
1/22/2018	0	Boot Key	1	1	8.1	-0.05	0.65	CNAT	25	37	15	0	0	0	100	0
1/22/2018	0	Boot Key	1	1	8.2	-0.3	0.7	CNAT	45	30	15	0	0	0	100	0
1/22/2018	0	Boot Key	1	1	8.3	-0.2	0.5	CNAT	25	15	15	0	0	0	100	0
1/22/2018	0	Boot Key	1	1	9	0.15	0.5	SSID	14	8	6	35	0	0	65	0
1/22/2018	0	Boot Key	1	1	10	0.1	0.7	SSID	17	14	8	5	0	0	95	0
1/22/2018	0	Boot Key	1	1	11	0.3	0.95	SINT	14	8	4	40	0	0	60	0
1/22/2018	0	Boot Key	1	1	12	0.35	0.95	PAST	11	8	4	0	0	0	100	0
1/22/2018	0	Boot Key	1	1	13	0	0.7	CNAT	17	18	4	50	0	0	50	0
1/22/2018	0	Boot Key	1	1	14	0.4	1.25	MCAV	25	16	8	0	0	0	100	0
1/22/2018	0	Boot Key	1	1	15	0.5	1.4	CNAT	50	42	17	2	0	0	98	0
1/22/2018	0	Boot Key	1	1	16	0.8	1.4	SSID	13	9	4	3	0	0	97	0
1/22/2018	0	Boot Key	1	1	17	0.9	1.4	SINT	17	7	6	25	0	0	75	0
1/22/2018	0	Boot Key	1	1	18	0.1	1.75	SSID	18	16	6	2	0	0	98	0
1/22/2018	0	Boot Key	1	1	19	0.2	1.85	SSID	16	15	9	60	0	0	40	0
1/22/2018	0	Boot Key	1	1	20	0.5	1.65	SSID	12	8	5	0	0	0	100	0
1/22/2018	0	Boot Key	1	1	21	0.8	1.65	PSTR	22	20	5	2	0	0	98	0
1/22/2018	0	Boot Key	1	1	22	0.5	1.75	EFAS	11	8	5	5	0	0	95	0
1/22/2018	0	Boot Key	1	1	23	0.5	1.85	CNAT	18	12	8	10	0	0	90	0
1/22/2018	0	Boot Key	1	1	24	0.5	1.9	SSID	13	4	4	10	0	0	90	0
1/22/2018	0	Boot Key	1	1	25	0.8	1.95	SINT	28	18	10	8	0	0	92	0
1/22/2018	0	Boot Key	1	1	26	0.9	1.85	SSID	18	13	8	45	0	0	55	0
1/22/2018	0	Boot Key	1	1	27	0	1.65	CNAT	45	20	15	0	0	0	100	0
1/22/2018	0	Boot Key	1	1	28	0.11	1.3	SSID	13	7	6	40	0	0	60	0
1/22/2018	0	Boot Key	1	1	29	0.5	2	SSID	13	7	6	15	0	0	85	0
1/22/2018	0	Boot Key	1	1	30	0.65	2.1	CNAT	48	45	15	0	0	0	100	0
1/22/2018	0	Boot Key	1	1	31	0.9	2.15	PSTR	48	35	15	0	0	0	100	0
1/22/2018	0	Boot Key	1	1	32	0.5	2.25	CNAT	42	13	15	3	0	0	97	0
1/22/2018	0	Boot Key	1	1	33	0.55	2.45	CNAT	37	30	18	0	0	0	100	0
1/22/2018	0	Boot Key	1	1	34	0.3	2.5	CNAT	28	24	12	0	0	0	100	0
1/22/2018	0	Boot Key	1	1	35	0.2	2.6	SSID	11	7	3	2	0	0	98	0
1/22/2018	0	Boot Key	1	1	36	0.5	3	OFAV	80	60	50	15	0	0	85	0
1/22/2018	0	Boot Key	1	1	37	0	2.8	CNAT	42	28	8	0	0	10	90	0
1/22/2018	0	Boot Key	1	1	38	0	2.05	SSID	16	14	6	20	0	0	80	0
1/22/2018	0	Boot Key	1	1	39	0	2.15	SSID	13	10	7	15	0	0	85	0
1/22/2018	0	Boot Key	1	1	40	0.35	3.1	SSID	15	12	6	20	0	0	80	0
1/22/2018	0	Boot Key	1	1	41	0.6	3.25	SINT	18	12	5	5	0	0	95	0
1/22/2018	0	Boot Key	1	1	42	0.6	3.35	SSID	13	11	3	2	0	0	98	0
1/22/2018	0	Boot Key	1	1	43	0.35	3.7	SINT	13	10	4	0	0	0	100	0
1/22/2018	0	Boot Key	1	1	44	0.1	3.8	CNAT	40	40	15	3	0	0	97	0
1/22/2018	0	Boot Key	1	1	45	0.05	4.1	CNAT	33	25	15	2	0	0	98	0
1/22/2018	0	Boot Key	1	1	46	0.3	4.2	SSID	40	35	23	8	0	0	92	0
1/22/2018	0	Boot Key	1	1	47	0	4.25	SSID	12	12	5	2	0	0	98	0
1/22/2018	0	Boot Key	1	1	48	0.2	4.2	SSID	11	11	0	0	0	0	100	0
1/22/2018	0	Boot Key	1	1	49	0	4.35	SSID	30	25	8	2	0	0	98	0
1/22/2018	0	Boot Key	1	1	50	0	4.3	SINT	12	8	5	5	0	0	95	0
1/22/2018	0	Boot Key	1	1	51	0	4.4	SINT	15	10	8	10	0	0	90	0
1/22/2018	0	Boot Key	1	1	52	0.5	4.8	MCAV	145	90	100	90	0	0	10	0
1/22/2018	0	Boot Key	1	1	53	0.7	4.8	PAST	38	24	12	55	0	0	45	0
1/22/2018	0	Boot Key	1	1	54	0.45	5	PAST	30	25	5	45	0	0	55	0
1/22/2018	0	Boot Key	1	1	55	0.1	4.95	PSTR	25	22	10	0	0	0	100	0
1/22/2018	0	Boot Key	1	1	56	0.2	4.9	CNAT	20	19	5	0	0	0	100	0
1/22/2018	0	Boot Key	1	1	57	0.3	4.8	CNAT	35	30	20	0	0	0	100	0
1/22/2018	0	Boot Key	1	1	58	0.2	4.7	CNAT	25	22	10	0	0	0	100	0
1/22/2018	0	Boot Key	1	1	59	1	-0.3	CNAT	70	50	30	0	0	0	100	0
1/22/2018	0	Boot Key	1	2	1	0.05	0.05	SSID	15	13	5	2	0	0	98	0
1/22/2018	0	Boot Key	1	2	2	0.2	0.1	SSID	20	18	10	15	0	0	85	0
1/22/2018	0	Boot Key	1	2	3	0.4	0.2	MMEA	11	9	4	0	0	0	100	1
1/22/2018	0	Boot Key	1	2	4	0.05	0.35	SSID	18	17	6	5	0	0	95	1
1/22/2018	0	Boot Key	1	2	5	0.25	0.75	SSID	50	40	28	30	0	0	70	0
1/22/2018	0	Boot Key	1	2	6	0.9	0.2	SSID	20	20	9	0	0	0	100	0
1/22/2018	0	Boot Key	1	2	7	0.9	0.4	CNAT	33	18	7	0	0	0	100	1
1/22/2018	0	Boot Key	1	2	8.1	0.8	0.25	CNAT	34	20	10	10	0	0	90	-99
1/22/2018	0	Boot Key	1	2	8.2	0.9	0.4	CNAT	43	18	12	2	0	0	98	-99
1/22/2018	0	Boot Key	1	2	8.3	1	0.4	CNAT	22	15	5	5	0	0	95	-99
1/22/2018	0	Boot Key	1	2	9	1	0.2	SINT	11	9	4	15	0	0	85	0
1/22/2018	0	Boot Key	1	2	10	0.15	0.7	SSID	17	15	15	0	0	0	100	0
1/22/2018	0	Boot Key	1	2	11	0.8	0.6	SINT	12	7	5	-99	-99	-99	-99	0
1/22/2018	0	Boot Key	1	2	12	0.6	0.75	EFAS	14	12	7	0	0	25	75	0
1/22/2018	0	Boot Key	1	2	13	0.4	0.1	CNAT	17	15	5	85	0	0	15	0
1/22/2018	0	Boot Key	1	2	14	0.2	1	SINT	28	13	7	10	0	0	90	0
1/22/2018	0	Boot Key	1	2	15	0.55	0.95	PSTR	25	24	9	0	0	0	100	0
1/22/2018	0	Boot Key	1	2	16	0.7	1	SSID	10	8	3	0	0	0	100	0
1/22/2018	0	Boot Key	1	2	17	0.8	1	DSTO	20	20	5	10	0	0	90	0
1/22/2018	0	Boot Key	1	2	18	0.9	0.9	SINT	10	7	3	10	0	0	90	0
1/22/2018	0	Boot Key	1	2	19	0.7	0.85	SSID	12	10	2	15	0	0	85	0
1/22/2018	0	Boot Key	1	2	20	0.8	0.85	SSID	16	11	5	5	0	0	95	0
1/22/2018	0	Boot Key	1	2	21	0.1	1	PSTR	30	27	7	0	0	0	100	0
1/22/2018	0	Boot Key	1	2	22	0.5	1.1	PAST	25	12	12	60	0	0	40	0
1/22/2018	0	Boot Key	1	2	23	0.1	1.2	PAST	13	10	6	0	0	0	100	0
1/22/2018	0	Boot Key	1	2	24	0.15	1.25	SINT	11	7	2	10	0	0	90	0
1/22/2018	0	Boot Key	1	2	25	0.3	1.3	SSID	13	12	4	0	0	0	100	0
1/22/2018	0	Boot Key	1	2	26	0.4	1.35	SINT	19	18	7	10	0	0	90	0
1/22/2018	0	Boot Key	1	2	27	1	1.25	CNAT	60	50	17	0	0	0	100	0
1/22/2018	0	Boot Key	1	2	28	0.65	1.45	CNAT	50	30	30	2	0	0	98	0
1/22/2018	0	Boot Key	1	2	29	0.5	1.4	SSID	22	11	6	0	0	0	100	0
1/22/2018	0	Boot Key	1	2	30	0.45	1.4	SSID	17	17	6	0	0	0	100	0
1/22/2018	0	Boot Key	1	2	31	0.45	1.5	MYCE	10	9	3	0	0	0	100	0
1/22/2018	0	Boot Key	1	2	32	0.25	1.45	CNAT	23	20	6	10	0	0	90	1
1/22/2018	0	Boot Key	1	2	33	0.1	1.6	MCAV	26	21	12	0	0	0	100	0
1/22/2018	0	Boot Key	1	2	34	0.2	1.8	MMEA	33	25	20	10	0	0	90	0
1/22/2018	0	Boot Key	1	2	35	0.4	1.95	SSID	30	22	7	5	0	0	95	0
1/22/2018	0	Boot Key	1	2	36	0.5	2	ODIF	10	6	5	20	0	0	80	0
1/22/2018	0	Boot Key	1	2	37	0.9	1.55	SSID	11	11	3	0	0	0	100	0
1/22/2018	0	Boot Key	1	2	38	0.85	1.65	SINT	11	10	2	0	0	0	100	0
1/22/2018	0	Boot Key	1	2	39	0.9	2.05	SSID	20	20	10	0	0	0	100	0
1/22/2018	0	Boot Key	1	2	40	0.5	2.2	DSTO	5	4	2	0	0	0	100	1
1/22/2018	0	Boot Key	1	2	41	0.45	2.25	SSID	12	10	3	0	0	0	100	0
1/22/2018	0	Boot Key	1	2	42	0.3	2.15	CNAT	18	10	3	0	0	0	100	0
1/22/2018	0	Boot Key	1	2	43	0.05	2.3	PSTR	38	33	15	0	0	0	100	0
1/22/2018	0	Boot Key	1	2	44	0.1	2.45	CNAT	13	10	3	0	0	0	100	0
1/22/2018	0	Boot Key	1	2	45	0.25	2.65	OFAV	42	28	20	35	0	0	65	0
1/22/2018	0	Boot Key	1	2	46	0.45	2.65	MCAV	13	10	6	0	0	0	100	0
1/22/2018	0	Boot Key	1	2	48	0.35	3.3	MCAV	105	75	55	40	0	0	60	0
1/22/2018	0	Boot Key	1	2	49	0.75	4.15	CNAT	32	30	10	5	0	0	95	0
1/22/2018	0	Boot Key	1	2	50	0.85	4.3	SINT	11	10	3	0	0	0	100	0
1/22/2018	0	Boot Key	1	2	51	0.8	4.6	SSID	17	15	6	5	0	0	95	0
1/22/2018	0	Boot Key	1	2	52	0.1	3.9	PCLI	15	13	10	0	0	0	100	0
1/22/2018	0	Boot Key	1	2	53	0.25	4.1	CNAT	50	50	30	2	0	0	98	0
1/22/2018	0	Boot Key	1	2	54	0.05	4.3	SSID	10	9	4	0	0	0	100	0
1/22/2018	0	Boot Key	1	2	55	0.35	4.5	MCAV	27	16	9	2	0	0	98	0
1/22/2018	0	Boot Key	1	2	56	0.45	4.7	PAST	13	10	4	0	0	0	100	0
1/22/2018	0	Boot Key	1	2	57	0.4	4.75	MCAV	14	12	8	5	0	0	95	0
1/22/2018	0	Boot Key	1	2	58	0.65	4.8	CNAT	60	35	30	50	0	0	50	0
1/22/2018	0	Boot Key	1	2	59	0.7	5	OFAV	160	140	100	20	0	0	80	0
1/22/2018	0	Boot Key	1	3	1	0.2	0.05	SSID	11	10	4	5	0	0	95	0
1/22/2018	0	Boot Key	1	3	2	0.45	0.05	SINT	15	10	4	40	0	0	60	0
1/22/2018	0	Boot Key	1	3	3	0.7	0.05	SBOU	11	11	23	50	0	0	50	0
1/22/2018	0	Boot Key	1	3	4	0.15	0.15	SINT	13	6	2	25	0	0	75	0
1/22/2018	0	Boot Key	1	3	5	0.4	0.15	SSID	14	9	2	20	0	0	80	0
1/22/2018	0	Boot Key	1	3	6	0.8	0.25	DSTO	10	7	2	5	0	0	95	0
1/22/2018	0	Boot Key	1	3	7	0.25	0.35	SSID	14	12	5	0	0	0	100	0
1/22/2018	0	Boot Key	1	3	9	0.25	0.5	PSTR	21	16	5	0	0	0	100	0
1/22/2018	0	Boot Key	1	3	10	0.4	0.45	SSID	13	10	4	10	0	0	90	0
1/22/2018	0	Boot Key	1	3	11	0.6	0.45	SINT	16	13	5	10	0	0	90	0
1/22/2018	0	Boot Key	1	3	12	0.05	0.6	SSID	19	13	5	0	0	0	100	0
1/22/2018	0	Boot Key	1	3	13	0.4	0.65	DSTO	22	19	14	60	0	0	40	0
1/22/2018	0	Boot Key	1	3	14	0.6	0.5	SINT	10	7	4	0	0	0	100	0
1/22/2018	0	Boot Key	1	3	15	0.7	0.55	DSTO	12	7	4	0	0	0	100	0
1/22/2018	0	Boot Key	1	3	16	0.8	0.5	SINT	10	6	1	30	0	0	70	0
1/22/2018	0	Boot Key	1	3	17	0.9	0.8	SSID	22	21	4	15	0	0	85	0
1/22/2018	0	Boot Key	1	3	18	0.9	1.1	CNAT	35	31	14	60	0	0	40	0
1/22/2018	0	Boot Key	1	3	19	0.55	1	SSID	22	19	5	5	0	0	95	0
1/22/2018	0	Boot Key	1	3	20	0.3	1.2	SSID	24	23	5	2	0	0	98	0
1/22/2018	0	Boot Key	1	3	21	0.4	1.4	SSID	15	13	3	40	0	0	60	0
1/22/2018	0	Boot Key	1	3	22	0.45	1.4	SINT	18	11	3	0	0	0	100	0
1/22/2018	0	Boot Key	1	3	23	0.2	1.4	SINT	10	6	3	0	0	0	100	0
1/22/2018	0	Boot Key	1	3	24	0.6	1.45	CNAT	16	10	5	0	0	0	100	0
1/22/2018	0	Boot Key	1	3	25	0.7	1.6	CNAT	52	38	15	50	0	0	50	0
1/22/2018	0	Boot Key	1	3	26	0.4	1.7	SSID	18	12	3	20	0	0	80	0
1/22/2018	0	Boot Key	1	3	27	0.2	1.75	CNAT	40	35	10	0	0	0	100	0
1/22/2018	0	Boot Key	1	3	28	0.45	3.15	SINT	20	18	5	0	0	0	100	0
1/22/2018	0	Boot Key	1	3	29	0.6	3.1	SSID	16	13	5	0	0	0	100	0
1/22/2018	0	Boot Key	1	3	30.1	0.4	2.3	CNAT	66	48	30	1	0	0	99	-99
1/22/2018	0	Boot Key	1	3	30.2	0.4	2.5	CNAT	45	35	28	0	0	0	100	-99
1/22/2018	0	Boot Key	1	3	31	0	2.45	PSTR	40	35	15	30	0	0	70	0
1/22/2018	0	Boot Key	1	3	32	0	2.95	CNAT	35	20	40	0	0	0	100	0
1/22/2018	0	Boot Key	1	3	33	0	3.1	MCAV	90	65	95	10	0	0	90	0
1/22/2018	0	Boot Key	1	3	34	0.25	3.5	SINT	23	16	4	10	0	0	90	0
1/22/2018	0	Boot Key	1	3	35	0.35	3.6	SSID	16	12	10	0	0	0	100	0
1/22/2018	0	Boot Key	1	3	36	0.2	4.05	SSID	21	17	6	0	0	0	100	0
1/22/2018	0	Boot Key	1	3	37	0.5	4.25	SINT	29	24	5	0	0	0	100	0
1/22/2018	0	Boot Key	1	3	38	0.1	4.45	SSID	15	11	4	0	0	0	100	0
1/22/2018	0	Boot Key	1	3	39	0.45	4.5	CNAT	50	50	30	5	0	0	95	0
1/22/2018	0	Boot Key	1	3	40	0.5	4.7	SSID	63	50	40	5	0	0	95	0
1/22/2018	0	Boot Key	1	3	41	0.6	4.8	SINT	11	9	7	0	0	0	100	0
1/22/2018	0	Boot Key	1	3	42	0.45	4.95	SSID	11	8	3	0	0	0	100	0
1/22/2018	0	Boot Key	1	3	43	0.6	5	SINT	20	13	15	5	0	0	95	0
1/22/2018	0	Boot Key	1	3	44	0.3	5	SSID	20	14	7	0	0	0	100	0
1/22/2018	0	Boot Key	1	3	45	0.5	5	MYCE	35	30	10	0	0	0	100	0
1/22/2018	0	Boot Key	1	3	46	1	-0.1	MYCE	20	18	7	0	0	0	100	-99
1/22/2018	0	Boot Key	1	4	1	0.65	0.25	SSID	11	5	3	0	0	0	100	0
1/22/2018	0	Boot Key	1	4	2	0.2	0.3	DLAB	19	15	8	0	0	0	100	0
1/22/2018	0	Boot Key	1	4	3	0.55	0.45	OFAV	23	19	12	5	0	0	95	0
1/22/2018	0	Boot Key	1	4	4	0.85	0.55	SSID	23	16	7	5	0	0	95	0
1/22/2018	0	Boot Key	1	4	5	0.3	0.85	MCAV	29	20	8	0	0	0	100	0
1/22/2018	0	Boot Key	1	4	6	0.15	1	SSID	19	14	11	0	0	0	100	0
1/22/2018	0	Boot Key	1	4	7	0.1	1.15	SSID	10	9	3	0	0	0	100	0
1/22/2018	0	Boot Key	1	4	8	0.15	1.2	SSID	15	9	4	0	0	0	100	0
1/22/2018	0	Boot Key	1	4	9	0.35	1.25	PAST	14	11	15	0	0	0	100	0
1/22/2018	0	Boot Key	1	4	10	0.5	1.1	SINT	11	7	3	0	0	0	100	0
1/22/2018	0	Boot Key	1	4	11	0.6	1.15	SSID	12	12	2	0	0	0	100	0
1/22/2018	0	Boot Key	1	4	12	0.8	1.1	SSID	15	10	7	0	0	0	100	0
1/22/2018	0	Boot Key	1	4	13	0.8	1	SSID	14	7	3	0	0	0	100	0
1/22/2018	0	Boot Key	1	4	14	0.2	1.4	SSID	13	9	6	15	0	0	85	0
1/22/2018	0	Boot Key	1	4	15	0.7	2.1	SSID	17	10	15	0	0	0	100	0
1/22/2018	0	Boot Key	1	4	16	0.5	2.15	SINT	12	7	2	5	0	0	95	0
1/22/2018	0	Boot Key	1	4	17	0.3	2.2	SINT	20	15	5	0	0	0	100	0
1/22/2018	0	Boot Key	1	4	18	0.2	2.3	SSID	14	14	7	0	0	0	100	0
1/22/2018	0	Boot Key	1	4	19	0.4	2.25	MCAV	11	8	3	0	0	0	100	0
1/22/2018	0	Boot Key	1	4	20	0.55	2.6	CNAT	26	24	8	0	0	0	100	0
1/22/2018	0	Boot Key	1	4	21	0.65	2.5	SSID	11	12	10	0	0	0	100	0
1/22/2018	0	Boot Key	1	4	22.1	0.2	2.8	CNAT	55	30	15	0	0	0	100	-99
1/22/2018	0	Boot Key	1	4	22.2	0.2	2.7	CNAT	28	25	22	0	0	0	100	-99
1/22/2018	0	Boot Key	1	4	22.3	0.2	3	CNAT	50	40	15	0	0	0	100	-99
1/22/2018	0	Boot Key	1	4	22.4	0.2	2.7	CNAT	15	12	5	0	0	0	100	-99
1/22/2018	0	Boot Key	1	4	23	0.35	2.65	MCAV	11	10	11	0	0	0	100	0
1/22/2018	0	Boot Key	1	4	24	0.55	2.7	SSID	12	6	8	0	0	0	100	0
1/22/2018	0	Boot Key	1	4	25	0.6	2.75	PSTR	17	10	7	0	0	0	100	0
1/22/2018	0	Boot Key	1	4	26	0.6	2.85	SSID	14	10	8	0	0	0	100	0
1/22/2018	0	Boot Key	1	4	27	0.75	3	SSID	10	10	5	0	0	0	100	0
1/22/2018	0	Boot Key	1	4	28	0.55	3.15	SSID	17	13	10	0	0	0	100	0
1/22/2018	0	Boot Key	1	4	29	0.65	3.4	CNAT	45	40	32	0	0	0	100	0
1/22/2018	0	Boot Key	1	4	30	0.5	3.05	SSID	16	13	5	0	0	0	100	0
1/22/2018	0	Boot Key	1	4	31	0	3.35	SINT	30	21	7	20	0	0	80	0
1/22/2018	0	Boot Key	1	4	32	0.9	3.75	SINT	17	20	20	0	0	0	100	0
1/22/2018	0	Boot Key	1	4	33.1	0.35	4.1	CNAT	40	28	22	1	0	0	99	-99
1/22/2018	0	Boot Key	1	4	33.2	0.35	3.9	CNAT	35	32	20	2	0	0	98	-99
1/22/2018	0	Boot Key	1	4	34	0.3	3.85	PSTR	20	15	7	0	0	0	100	0
1/22/2018	0	Boot Key	1	4	35	0.15	3.95	MMEA	19	15	9	0	0	0	100	0
1/22/2018	0	Boot Key	1	4	36	0.5	3.7	SSID	30	29	27	5	0	0	95	0
1/22/2018	0	Boot Key	1	4	37	0.65	4.25	CNAT	45	35	17	5	0	0	95	0
1/22/2018	0	Boot Key	1	4	38	0.45	4.45	EFAS	10	4	2	50	0	0	50	0
1/22/2018	0	Boot Key	1	4	39	0.4	4.5	SSID	15	12	5	5	0	0	95	0
1/22/2018	0	Boot Key	1	4	40	0.5	4.5	CNAT	47	38	25	1	0	0	99	0
1/22/2018	0	Boot Key	1	4	41	0.15	4.85	MCAV	67	50	27	10	0	0	90	0
1/22/2018	0	Boot Key	1	4	42	0.75	5	CNAT	30	26	3	15	0	0	85	-99
1/22/2018	0	Boot Key	1	4	43	0.9	5	CNAT	20	12	3	50	0	0	50	-99
1/22/2018	0	Boot Key	1	4	44	0.3	4.3	SSID	8	8	2	0	0	0	100	-99
1/22/2018	0	Boot Key	1	5	1	0.1	0.15	DSTO	29	28	18	0	0	0	100	0
1/22/2018	0	Boot Key	1	5	2	0.2	0.1	PAST	12	9	4	1	0	0	99	0
1/22/2018	0	Boot Key	1	5	3	0.05	0.3	SSID	21	17	3	5	0	0	95	0
1/22/2018	0	Boot Key	1	5	4	0.9	0.2	MCAV	85	70	31	60	0	0	40	0
1/22/2018	0	Boot Key	1	5	5	0.7	0.15	SSID	10	7	5	40	0	0	60	0
1/22/2018	0	Boot Key	1	5	6	0.45	0.35	SBOU	8	8	5	0	0	0	100	0
1/22/2018	0	Boot Key	1	5	7	0.9	0.4	SSID	15	7	5	0	0	0	100	0
1/22/2018	0	Boot Key	1	5	8	0.7	1.2	SSID	12	12	3	10	0	0	90	0
1/22/2018	0	Boot Key	1	5	9	0.9	1.8	SSID	16	10	4	0	0	0	100	0
1/22/2018	0	Boot Key	1	5	10.1	0.2	2	SSID	9	29	17	0	0	0	100	-99
1/22/2018	0	Boot Key	1	5	10.2	0.35	2.15	SSID	31	27	5	2	0	0	98	0
1/22/2018	0	Boot Key	1	5	11	0.6	2.25	SINT	17	9	2	1	0	0	99	0
1/22/2018	0	Boot Key	1	5	12	0.2	2.55	SSID	20	13	6	0	0	0	100	0
1/22/2018	0	Boot Key	1	5	13	0.05	2.6	SSID	20	20	9	1	0	0	99	0
1/22/2018	0	Boot Key	1	5	14	0.8	3	SSID	12	12	5	0	0	0	100	0
1/22/2018	0	Boot Key	1	5	15	0.75	3.1	SINT	22	18	4	1	0	0	99	0
1/22/2018	0	Boot Key	1	5	16	0.35	3	SINT	15	14	4	2	0	0	98	0
1/22/2018	0	Boot Key	1	5	17	0.5	3.15	MCAV	10	10	4	0	0	0	100	0
1/22/2018	0	Boot Key	1	5	18	0.5	3.2	SSID	14	9	4	10	0	0	90	0
1/22/2018	0	Boot Key	1	5	19	0.85	3.3	SSID	21	19	9	0	0	0	100	0
1/22/2018	0	Boot Key	1	5	20	0.7	3.45	SINT	18	15	6	10	0	0	90	0
1/22/2018	0	Boot Key	1	5	21	0.5	3.6	CNAT	35	34	14	1	0	0	99	0
1/22/2018	0	Boot Key	1	5	22	0.3	3.75	SSID	21	21	6	2	0	0	98	0
1/22/2018	0	Boot Key	1	5	23	0.3	3.95	SSID	15	10	4	1	0	0	99	0
1/22/2018	0	Boot Key	1	5	24	0.5	4.75	MCAV	122	96	107	25	0	0	75	0
1/22/2018	0	Boot Key	1	5	25.1	0.7	4.8	SSID	10	12	5	10	0	0	90	-99
1/22/2018	0	Boot Key	1	5	25.2	0.8	4.75	SSID	21	17	8	5	0	0	95	-99
1/22/2018	0	Boot Key	1	5	26	0.95	4.95	SINT	25	17	10	60	0	0	40	-99
1/22/2018	0	Boot Key	2	1	1	0.1	0.1	SSID	16	14	5	5	0	0	95	0
1/22/2018	0	Boot Key	2	1	2	0.2	0.2	SSID	42	41	30	3	0	0	97	0
1/22/2018	0	Boot Key	2	1	3	0.3	0.2	DSTO	19	13	7	0	0	0	100	0
1/22/2018	0	Boot Key	2	1	4	0.4	0.5	SSID	38	35	15	5	0	0	95	0
1/22/2018	0	Boot Key	2	1	5	0.4	0.3	SSID	14	11	9	0	0	0	100	0
1/22/2018	0	Boot Key	2	1	6	0.1	0.5	CNAT	27	18	13	0	0	0	100	0
1/22/2018	0	Boot Key	2	1	7	0	1	SSID	13	14	7	2	0	0	98	0
1/22/2018	0	Boot Key	2	1	8	0.1	1.1	SSID	26	24	16	2	0	0	98	0
1/22/2018	0	Boot Key	2	1	9	0.45	1.1	SSID	12	10	7	10	0	0	90	0
1/22/2018	0	Boot Key	2	1	10	0.1	1.6	SINT	20	18	11	15	0	0	85	0
1/22/2018	0	Boot Key	2	1	11	0.25	1.5	SINT	13	10	4	0	0	0	100	0
1/22/2018	0	Boot Key	2	1	12	0.35	1.45	SINT	17	11	7	5	0	0	95	0
1/22/2018	0	Boot Key	2	1	13	0.45	1.5	SSID	20	16	5	2	0	0	98	0
1/22/2018	0	Boot Key	2	1	14	0.55	1.5	SSID	13	7	4	15	0	0	85	0
1/22/2018	0	Boot Key	2	1	15	0.7	1.7	MCAV	22	19	11	80	0	0	20	0
1/22/2018	0	Boot Key	2	1	16	0.6	2	SINT	23	19	7	2	0	0	98	0
1/22/2018	0	Boot Key	2	1	17	0.8	1.95	OFAV	17	10	8	0	0	0	100	0
1/22/2018	0	Boot Key	2	1	18	0.5	2.1	SSID	19	17	7	5	0	0	95	0
1/22/2018	0	Boot Key	2	1	19	0.85	2	SSID	14	11	6	15	0	0	85	0
1/22/2018	0	Boot Key	2	1	20	0.85	2.1	SSID	16	15	7	5	0	0	95	0
1/22/2018	0	Boot Key	2	1	21	0.95	2.05	SINT	19	9	3	10	0	0	90	0
1/22/2018	0	Boot Key	2	1	22	0.45	2.15	SINT	15	12	3	5	0	0	95	0
1/22/2018	0	Boot Key	2	1	23	0.4	2.25	SSID	18	17	9	0	0	0	100	0
1/22/2018	0	Boot Key	2	1	24	0.25	2.45	SINT	16	12	6	5	0	0	95	0
1/22/2018	0	Boot Key	2	1	25	0.8	2.4	DLAB	9	8	5	0	0	0	100	0
1/22/2018	0	Boot Key	2	1	26	0.85	2.45	SINT	11	8	4	0	0	0	100	0
1/22/2018	0	Boot Key	2	1	27	0.8	2.65	SSID	21	14	5	0	0	0	100	0
1/22/2018	0	Boot Key	2	1	28	0.55	2.75	MCAV	12	8	3	0	0	0	100	0
1/22/2018	0	Boot Key	2	1	29	0.65	2.8	SINT	13	8	4	0	0	0	100	0
1/22/2018	0	Boot Key	2	1	30	0.7	2.8	SINT	10	8	3	0	0	0	100	0
1/22/2018	0	Boot Key	2	1	31	0.9	2.8	PSTR	28	18	6	0	0	0	100	0
1/22/2018	0	Boot Key	2	1	32	0.95	2.75	SINT	16	7	2	20	0	0	80	0
1/22/2018	0	Boot Key	2	1	33	0.85	3	SINT	18	12	4	15	0	0	85	0
1/22/2018	0	Boot Key	2	1	34	0.35	2.65	SSID	12	9	4	0	0	0	100	0
1/22/2018	0	Boot Key	2	1	35	0.2	2.7	MYCE	22	20	4	0	0	0	100	0
1/22/2018	0	Boot Key	2	1	36	0.05	3.3	SSID	13	13	6	25	0	0	75	0
1/22/2018	0	Boot Key	2	1	37	0.05	3.4	SSID	12	11	3	1	0	0	99	0
1/22/2018	0	Boot Key	2	1	38	0.4	3.1	SSID	30	24	12	3	0	0	97	0
1/22/2018	0	Boot Key	2	1	39	0.35	3.3	SINT	23	20	7	5	0	0	95	0
1/22/2018	0	Boot Key	2	1	40	0.3	3.45	SSID	20	14	9	15	0	0	85	0
1/22/2018	0	Boot Key	2	1	41	0.3	3.65	DLAB	10	10	5	0	0	0	100	0
1/22/2018	0	Boot Key	2	1	42	0.7	3.25	SSID	10	7	3	5	0	0	95	0
1/22/2018	0	Boot Key	2	1	43	0.8	3.3	PAST	14	10	5	2	0	0	98	0
1/22/2018	0	Boot Key	2	1	44	0.65	3.5	MCAV	18	15	10	0	0	0	100	0
1/22/2018	0	Boot Key	2	1	45	0.65	3.6	SINT	10	8	2	5	0	0	95	0
1/22/2018	0	Boot Key	2	1	46	0.65	3.7	SINT	12	9	4	2	0	0	98	0
1/22/2018	0	Boot Key	2	1	47	0.5	3.75	SSID	14	9	7	2	0	0	98	0
1/22/2018	0	Boot Key	2	1	48	0.8	3.7	SSID	55	25	18	10	0	0	90	0
1/22/2018	0	Boot Key	2	1	49	0.6	4.1	OFAV	80	55	38	90	0	0	10	0
1/22/2018	0	Boot Key	2	1	50	0.55	4.3	SSID	18	16	8	0	0	0	100	0
1/22/2018	0	Boot Key	2	1	51	0.85	4.45	DSTO	11	10	6	20	0	0	80	0
1/22/2018	0	Boot Key	2	1	52	0.1	4.85	CNAT	35	25	20	0	0	0	100	0
1/22/2018	0	Boot Key	2	1	53	0.25	4.75	CNAT	35	31	22	0	0	0	100	0
1/22/2018	0	Boot Key	2	1	54	0.45	4.47	CNAT	38	25	18	0	0	0	100	0
1/22/2018	0	Boot Key	2	1	55	0.5	5	SSID	15	13	9	2	0	0	98	0
1/22/2018	0	Boot Key	2	1	56	0.1	1	SBOU	42	30	43	3	0	0	95	-99
1/22/2018	0	Boot Key	2	2	1	0.65	0.3	CNAT	32	23	14	15	0	0	85	0
1/22/2018	0	Boot Key	2	2	2	0.42	0.37	SSID	10	9	5	5	0	5	90	0
1/22/2018	0	Boot Key	2	2	3	0.55	0.65	CNAT	58	50	38	2	0	0	98	0
1/22/2018	0	Boot Key	2	2	4	0.9	0.83	PAST	19	13	7	10	0	0	90	1
1/22/2018	0	Boot Key	2	2	5	0.25	0.75	MCAV	16	16	9	2	0	0	98	0
1/22/2018	0	Boot Key	2	2	6	0	0.7	SSID	17	14	6	2	0	0	98	0
1/22/2018	0	Boot Key	2	2	7	0.78	1.1	CNAT	55	37	20	15	0	0	85	0
1/22/2018	0	Boot Key	2	2	8	0.4	1.65	SSID	11	10	3	0	0	0	100	0
1/22/2018	0	Boot Key	2	2	9	0.2	1.65	PSTR	35	30	6	0	0	0	100	0
1/22/2018	0	Boot Key	2	2	10	0.1	1.5	SINT	22	15	9	2	0	0	98	0
1/22/2018	0	Boot Key	2	2	11	0.1	2.15	CNAT	57	54	20	35	0	0	65	0
1/22/2018	0	Boot Key	2	2	12	0.05	1.85	SSID	12	11	4	0	0	0	100	0
1/22/2018	0	Boot Key	2	2	13	0.45	2.05	SINT	22	18	6	5	0	0	95	0
1/22/2018	0	Boot Key	2	2	14	0.8	2.05	SINT	21	13	4	10	0	0	90	0
1/22/2018	0	Boot Key	2	2	15	0.6	2.25	CNAT	45	22	12	30	0	0	70	0
1/22/2018	0	Boot Key	2	2	16	0.9	2.35	CNAT	33	30	15	0	0	0	100	0
1/22/2018	0	Boot Key	2	2	17	0.5	2.65	MCAV	60	40	18	0	0	0	100	0
1/22/2018	0	Boot Key	2	2	18	0.2	2.75	PSTR	22	13	19	2	0	0	98	0
1/22/2018	0	Boot Key	2	2	19	0.15	2.65	SSID	20	15	5	0	0	0	100	0
1/22/2018	0	Boot Key	2	2	20	0.85	2.85	SSID	16	13	5	2	0	0	98	0
1/22/2018	0	Boot Key	2	2	21	0.65	3.3	MCAV	11	7	4	0	0	0	100	0
1/22/2018	0	Boot Key	2	2	22.1	0.7	3.9	CNAT	33	27	23	0	0	0	100	0
1/22/2018	0	Boot Key	2	2	22.2	0.8	3.9	CNAT	18	12	13	0	0	0	100	0
1/22/2018	0	Boot Key	2	2	23	0.55	4	SINT	17	12	4	15	0	0	85	0
1/22/2018	0	Boot Key	2	2	24	0.05	3.35	SSID	12	9	5	2	0	0	98	0
1/22/2018	0	Boot Key	2	2	25	0.05	4.25	CNAT	15	11	4	25	0	0	75	0
1/22/2018	0	Boot Key	2	2	26	0.2	4.45	SSID	20	15	13	90	0	0	10	0
1/22/2018	0	Boot Key	2	2	27	0.05	4.5	SSID	12	10	6	2	0	0	98	0
1/22/2018	0	Boot Key	2	3	1	0.1	0.2	SINT	29	25	19	1	0	0	99	0
1/22/2018	0	Boot Key	2	3	2	0.6	0.15	SINT	15	10	2	1	0	0	99	0
1/22/2018	0	Boot Key	2	3	3	0.25	0.45	SSID	25	20	9	20	0	0	80	0
1/22/2018	0	Boot Key	2	3	4	0.15	0.55	SINT	23	20	9	5	0	0	95	0
1/22/2018	0	Boot Key	2	3	5	0.25	0.65	SINT	12	10	3	5	0	0	95	0
1/22/2018	0	Boot Key	2	3	6	0.2	0.7	SINT	12	11	3	5	0	0	95	0
1/22/2018	0	Boot Key	2	3	7	0.6	0.55	PPOR	9	6	6	0	0	0	100	0
1/22/2018	0	Boot Key	2	3	8	0.25	0.7	SBOU	17	15	24	0	0	0	100	0
1/22/2018	0	Boot Key	2	3	9	0.5	0.6	SSID	17	10	5	0	0	0	100	0
1/22/2018	0	Boot Key	2	3	10	0.45	0.65	SINT	15	10	5	2	0	0	98	0
1/22/2018	0	Boot Key	2	3	11	0	0.8	SSID	20	18	12	15	0	0	85	0
1/22/2018	0	Boot Key	2	3	12	0.2	0.9	SSID	15	8	7	0	0	0	100	0
1/22/2018	0	Boot Key	2	3	13	0	1.1	DSTO	39	24	18	20	0	0	80	0
1/22/2018	0	Boot Key	2	3	14	0.15	1.15	SINT	12	7	6	30	0	0	70	0
1/22/2018	0	Boot Key	2	3	15	0.7	1	OFAV	65	47	48	0	0	0	100	0
1/22/2018	0	Boot Key	2	3	16	0.75	1.7	DLAB	25	22	11	5	0	0	95	0
1/22/2018	0	Boot Key	2	3	17	0.35	1.9	SSID	20	13	7	20	0	0	80	0
1/22/2018	0	Boot Key	2	3	18	0.7	1.95	SINT	20	13	6	2	0	0	98	0
1/22/2018	0	Boot Key	2	3	19	0.95	2.2	PSTR	10	7	3	0	0	0	100	0
1/22/2018	0	Boot Key	2	3	20	0.9	2.2	SSID	12	9	4	0	0	0	100	0
1/22/2018	0	Boot Key	2	3	21	0.9	2.3	SSID	10	8	3	0	0	0	100	0
1/22/2018	0	Boot Key	2	3	22	0.85	2.3	DLAB	10	10	2	0	0	0	100	0
1/22/2018	0	Boot Key	2	3	23	0.1	2.1	SSID	22	20	5	15	0	0	85	0
1/22/2018	0	Boot Key	2	3	24	0.5	2.5	MALI	20	20	6	0	0	0	100	0
1/22/2018	0	Boot Key	2	3	25	0.25	2.7	EFAS	10	5	9	0	0	0	100	0
1/22/2018	0	Boot Key	2	3	26	0.55	3	SSID	10	8	3	10	0	0	90	0
1/22/2018	0	Boot Key	2	3	27	0.55	3.1	SINT	10	9	4	0	0	15	85	1
1/22/2018	0	Boot Key	2	3	28	0.75	3.3	CNAT	12	11	3	0	0	0	100	0
1/22/2018	0	Boot Key	2	3	29	0.8	3.4	SSID	12	10	4	0	0	0	100	0
1/22/2018	0	Boot Key	2	3	30	0.8	3.55	SINT	23	18	4	2	0	0	98	0
1/22/2018	0	Boot Key	2	3	31	0.8	3.8	SINT	13	11	4	5	0	0	95	0
1/22/2018	0	Boot Key	2	3	32	0.1	4.05	SBOU	10	7	5	0	0	0	100	0
1/22/2018	0	Boot Key	2	3	33	0.5	4	SINT	10	8	2	5	0	0	95	0
1/22/2018	0	Boot Key	2	3	34	0.5	4.1	SINT	10	9	2	0	0	0	100	0
1/22/2018	0	Boot Key	2	3	35	0.45	4.05	SSID	10	7	2	5	0	0	95	0
1/22/2018	0	Boot Key	2	3	36	0.1	4.2	SSID	25	18	5	40	0	0	60	0
1/22/2018	0	Boot Key	2	3	37	0.35	4.65	SSID	16	15	6	0	0	0	100	0
1/22/2018	0	Boot Key	2	3	38	0.7	4.9	MCAV	25	20	16	25	0	0	75	0
1/22/2018	0	Boot Key	2	3	39	0.5	4.7	EFAS	15	6	5	40	0	0	60	1
1/22/2018	0	Boot Key	2	4	1	0.15	0.2	SSID	12	12	5	0	0	0	100	0
1/22/2018	0	Boot Key	2	4	2	0.25	0.15	SINT	15	15	7	0	0	0	100	0
1/22/2018	0	Boot Key	2	4	3.1	0.25	0.5	SSID	10	7	5	5	0	0	95	-99
1/22/2018	0	Boot Key	2	4	3.2	0.35	0.5	SSID	5	4	2	0	0	0	100	-99
1/22/2018	0	Boot Key	2	4	4	0.5	0.35	SSID	25	23	15	2	0	0	98	0
1/22/2018	0	Boot Key	2	4	5	0.9	0.3	PSTR	16	10	7	10	0	0	90	0
1/22/2018	0	Boot Key	2	4	6	0.99	0.3	SSID	15	14	10	0	0	0	100	0
1/22/2018	0	Boot Key	2	4	7	0.25	0.6	SINT	14	13	4	10	0	0	90	0
1/22/2018	0	Boot Key	2	4	8	0.5	0.65	SSID	13	11	5	0	0	0	100	0
1/22/2018	0	Boot Key	2	4	9	0.1	0.55	SCOL	4	4	1	0	0	0	100	0
1/22/2018	0	Boot Key	2	4	10	0.15	0.75	CNAT	20	12	5	0	0	0	100	0
1/22/2018	0	Boot Key	2	4	11	0.35	0.8	CNAT	10	10	5	0	0	0	100	0
1/22/2018	0	Boot Key	2	4	12	0.25	1	OFAV	35	20	26	80	0	0	20	0
1/22/2018	0	Boot Key	2	4	13	0.3	1.15	SSID	30	28	20	1	0	0	99	0
1/22/2018	0	Boot Key	2	4	14	0.6	1	SSID	10	9	5	20	0	0	80	0
1/22/2018	0	Boot Key	2	4	15	0.85	1.25	CNAT	14	13	7	0	0	0	100	0
1/22/2018	0	Boot Key	2	4	16	0.7	1.4	SINT	20	15	3	1	0	0	99	0
1/22/2018	0	Boot Key	2	4	17	0.65	1.6	MCAV	50	35	50	1	0	0	99	0
1/22/2018	0	Boot Key	2	4	18	0.2	1.4	SSID	11	9	5	0	0	0	100	0
1/22/2018	0	Boot Key	2	4	19	0.4	2.1	SINT	20	15	20	0	0	0	100	0
1/22/2018	0	Boot Key	2	4	20	0.7	2.2	SINT	12	10	20	0	0	0	100	0
1/22/2018	0	Boot Key	2	4	21	0.7	2.35	CNAT	35	27	30	0	0	0	100	0
1/22/2018	0	Boot Key	2	4	22	0.5	2.4	SSID	30	22	20	5	0	0	95	0
1/22/2018	0	Boot Key	2	4	23	0.6	2.5	SSID	13	8	10	0	0	0	100	0
1/22/2018	0	Boot Key	2	4	24	0.2	2.55	PSTR	13	13	4	0	0	0	100	0
1/22/2018	0	Boot Key	2	4	25	0.3	2.65	SINT	10	10	10	5	0	0	95	0
1/22/2018	0	Boot Key	2	4	26	0.25	2.75	SSID	15	10	12	0	0	0	100	0
1/22/2018	0	Boot Key	2	4	27	0.25	3.5	MCAV	11	8	8	50	0	0	50	0
1/22/2018	0	Boot Key	2	4	28	0.1	3.25	SSID	15	10	10	0	0	0	100	0
1/22/2018	0	Boot Key	2	4	29	0.3	3.45	SSID	11	6	12	0	0	0	100	0
1/22/2018	0	Boot Key	2	4	30	0.1	4.2	SINT	20	16	11	0	0	0	100	0
1/22/2018	0	Boot Key	2	4	31	0.15	4.35	SSID	10	10	4	0	0	0	100	0
1/22/2018	0	Boot Key	2	4	32	0.5	3.85	EFAS	8	3	4	10	0	0	90	0
1/22/2018	0	Boot Key	2	4	33	0.65	4.25	SSID	15	13	10	5	0	0	95	0
1/22/2018	0	Boot Key	2	4	34	0.9	5	CNAT	105	90	35	2	0	0	98	0
1/22/2018	0	Boot Key	2	5	1	0.55	0.1	SSID	31	30	10	2	0	0	98	0
1/22/2018	0	Boot Key	2	5	2	0.35	0.25	SBOU	24	20	16	0	0	0	100	0
1/22/2018	0	Boot Key	2	5	3	0.5	0.8	CNAT	44	37	10	2	0	0	98	0
1/22/2018	0	Boot Key	2	5	4	0.25	0.8	SINT	10	9	3	2	0	0	98	0
1/22/2018	0	Boot Key	2	5	5	0.6	0.95	SSID	12	10	5	0	0	0	100	0
1/22/2018	0	Boot Key	2	5	6	0.5	1	MCAV	10	9	3	0	0	0	100	0
1/22/2018	0	Boot Key	2	5	7	0.8	1.1	SSID	11	10	3	0	0	0	100	0
1/22/2018	0	Boot Key	2	5	8	0.2	1.3	SSID	15	8	5	5	0	0	95	0
1/22/2018	0	Boot Key	2	5	9	0.1	1.45	CNAT	47	25	20	0	0	0	100	0
1/22/2018	0	Boot Key	2	5	10	0.2	1.75	SINT	24	19	9	2	0	0	98	0
1/22/2018	0	Boot Key	2	5	11	0.75	1.7	MCAV	14	10	7	0	0	0	100	0
1/22/2018	0	Boot Key	2	5	12	0.65	1.8	SSID	12	8	7	1	0	0	99	0
1/22/2018	0	Boot Key	2	5	13	0.6	1.85	SINT	10	7	5	20	0	0	80	0
1/22/2018	0	Boot Key	2	5	14	0.3	1.9	DSTO	17	14	4	1	0	0	99	0
1/22/2018	0	Boot Key	2	5	15	0.2	2.3	SSID	45	35	15	10	0	0	90	0
1/22/2018	0	Boot Key	2	5	16	0.4	2.5	SSID	30	16	10	2	0	0	98	0
1/22/2018	0	Boot Key	2	5	17	0.3	2.8	SRAD	10	9	2	40	0	0	60	0
1/22/2018	0	Boot Key	2	5	18	0.55	3.3	OFAV	90	65	40	60	0	0	40	0
1/22/2018	0	Boot Key	2	5	19	0.95	3.1	MCAV	20	17	7	0	0	0	100	0
1/22/2018	0	Boot Key	2	5	20	0.1	3.55	SINT	12	12	6	5	0	0	95	0
1/22/2018	0	Boot Key	2	5	21	0.35	3.2	SRAD	10	7	2	0	0	0	100	0
1/22/2018	0	Boot Key	2	5	22	0.2	4	SSID	30	12	10	50	0	0	50	0
1/22/2018	0	Boot Key	2	5	23	0.6	4.3	MCAV	20	11	10	0	0	0	100	0
1/22/2018	0	Boot Key	2	5	24	0.5	4.6	SSID	24	24	10	10	0	0	90	0
1/22/2018	0	Boot Key	2	5	25	0.3	4.5	DSTO	12	11	3	50	0	0	50	0
1/22/2018	0	Boot Key	2	5	26	0.2	4.6	SSID	10	9	3	0	0	0	100	0
1/24/2018	0	Grouper Reef	1	1	1	0.35	1.2	SSID	11	11	7	2	0	0	98	0
1/24/2018	0	Grouper Reef	1	1	2	0.5	1.5	PSTR	24	13	12	0	0	0	100	0
1/24/2018	0	Grouper Reef	1	1	3	0.35	1.7	PCLI	24	24	14	3	0	0	97	0
1/24/2018	0	Grouper Reef	1	1	4	0.1	2.45	SSID	25	18	8	5	0	0	95	0
1/24/2018	0	Grouper Reef	1	1	5	0.5	3.2	SINT	17	15	6	10	0	0	90	0
1/24/2018	0	Grouper Reef	1	1	6	0.4	3.5	SINT	15	10	5	35	0	0	65	0
1/24/2018	0	Grouper Reef	1	1	7	0.15	3.7	DSTO	7	6	5	60	0	0	40	0
1/24/2018	0	Grouper Reef	1	1	8.1	0.1	4.3	SSID	14	7	3	10	0	0	90	-99
1/24/2018	0	Grouper Reef	1	1	8.2	0.1	4.3	SSID	9	8	3	2	0	0	98	-99
1/24/2018	0	Grouper Reef	1	1	9	0.15	4.6	SINT	20	15	8	5	0	0	95	0
1/24/2018	0	Grouper Reef	1	1	10	0.1	5.25	MCAV	4	3	1	0	0	0	100	0
1/24/2018	0	Grouper Reef	1	1	11	0.5	5.6	CNAT	11	6	3	5	0	0	95	0
1/24/2018	0	Grouper Reef	1	1	12	0.75	5.65	SSID	11	9	6	5	0	0	95	0
1/24/2018	0	Grouper Reef	1	1	13	0.9	6.1	SINT	15	10	6	5	0	0	95	0
1/24/2018	0	Grouper Reef	1	1	14	0.75	6.4	MCAV	4	4	3	20	0	0	80	0
1/24/2018	0	Grouper Reef	1	1	15	0.5	6.85	DSTO	8	7	7	5	0	0	95	0
1/24/2018	0	Grouper Reef	1	1	16	0.85	7.3	MCAV	5	4	3	0	0	0	100	0
1/24/2018	0	Grouper Reef	1	1	17	0.65	7.8	PSTR	24	16	10	0	0	0	100	1
1/24/2018	0	Grouper Reef	1	1	18	0.2	9.15	SSID	10	9	6	3	0	0	97	0
1/24/2018	0	Grouper Reef	1	1	19	0.2	9.4	DSTO	4	4	3	0	0	0	100	0
1/24/2018	0	Grouper Reef	1	2	1	0.1	1.55	OFAV	38	18	23	20	0	0	80	0
1/24/2018	0	Grouper Reef	1	2	2	0.3	1.6	DSTO	14	13	13	0	0	0	100	0
1/24/2018	0	Grouper Reef	1	2	3	0.45	1.6	SSID	13	10	6	3	0	0	97	0
1/24/2018	0	Grouper Reef	1	2	4	0.1	2.2	SINT	10	7	4	5	0	0	95	0
1/24/2018	0	Grouper Reef	1	2	5	0.3	2.15	DSTO	5	4	1	0	0	0	100	0
1/24/2018	0	Grouper Reef	1	2	6	0.55	0.2	DSTO	2	2	1	0	0	0	100	0
1/24/2018	0	Grouper Reef	1	2	7	0.4	3.7	SSID	10	6	4	60	0	0	40	0
1/24/2018	0	Grouper Reef	1	2	8	0.5	3.95	SSID	10	7	3	2	0	0	98	0
1/24/2018	0	Grouper Reef	1	2	9	1	4.25	OFAV	10	8	4	15	0	0	85	0
1/24/2018	0	Grouper Reef	1	2	10	0.85	4.8	MMEA	24	18	11	15	0	0	85	0
1/24/2018	0	Grouper Reef	1	2	11	0.95	5.55	MMEA	15	13	12	40	0	0	60	0
1/24/2018	0	Grouper Reef	1	2	12	0.05	5.3	SSID	11	7	5	0	0	0	100	0
1/24/2018	0	Grouper Reef	1	2	13	0.8	6.8	SINT	10	9	3	5	0	0	95	0
1/24/2018	0	Grouper Reef	1	2	14	0.8	7.6	SINT	18	12	9	40	0	0	60	0
1/24/2018	0	Grouper Reef	1	2	15	0.9	7.7	SSID	14	12	8	1	0	0	99	0
1/24/2018	0	Grouper Reef	1	2	16	0.75	8.1	PAST	11	10	5	5	0	0	95	0
1/24/2018	0	Grouper Reef	1	2	17	0.4	8.3	SSID	16	13	9	15	0	0	85	0
1/24/2018	0	Grouper Reef	1	2	18	1	8.95	SINT	25	21	14	5	0	0	95	0
1/24/2018	0	Grouper Reef	1	2	19	0.55	9.5	SINT	12	10	5	5	0	0	95	0
1/24/2018	0	Grouper Reef	1	2	20	0.25	6.25	PSTR	4	3	2	5	0	0	95	0
1/24/2018	0	Grouper Reef	1	3	1	0.7	4.45	SINT	12	7	2	2	0	0	98	0
1/24/2018	0	Grouper Reef	1	3	2	0.75	4.8	SSID	18	14	10	2	0	0	98	0
1/24/2018	0	Grouper Reef	1	3	3	0.5	5.55	DSTO	12	11	7	10	0	0	90	0
1/24/2018	0	Grouper Reef	1	3	4	0.7	6.5	SSID	12	8	2	1	0	0	99	0
1/24/2018	0	Grouper Reef	1	3	5	0.2	6.95	SSID	13	8	5	0	0	0	100	0
1/24/2018	0	Grouper Reef	1	3	6	0.15	7.1	SSID	15	9	6	10	0	0	90	0
1/24/2018	0	Grouper Reef	1	3	7	0.3	7.65	DLAB	20	16	10	0	0	0	100	0
1/24/2018	0	Grouper Reef	1	3	8	0.15	7.8	MCAV	6	5	2	0	0	0	100	0
1/24/2018	0	Grouper Reef	1	3	9	0.3	8.1	SSID	11	11	4	10	0	0	90	0
1/24/2018	0	Grouper Reef	1	3	10	0.85	8.65	DSTO	17	12	5	60	0	0	40	0
1/24/2018	0	Grouper Reef	1	3	11	0.8	9.5	SINT	14	10	4	25	0	0	75	0
1/24/2018	0	Grouper Reef	1	3	12	0.5	9.7	SSID	10	8	1	2	0	0	98	0
1/24/2018	0	Grouper Reef	1	4	1	0.3	3.7	DSTO	4	3	2	0	0	0	100	1
1/24/2018	0	Grouper Reef	1	4	2	0.1	5	SSID	19	11	5	60	0	0	40	0
1/24/2018	0	Grouper Reef	1	4	3	0.75	5.4	SINT	15	9	2	20	0	0	80	0
1/24/2018	0	Grouper Reef	1	4	4	0.9	5.6	SINT	17	16	10	50	0	0	50	0
1/24/2018	0	Grouper Reef	1	4	5	0.6	7.4	MCAV	16	16	20	30	0	0	70	0
1/24/2018	0	Grouper Reef	1	4	6	0.8	7.85	SSID	10	10	4	2	0	0	98	0
1/24/2018	0	Grouper Reef	1	4	7	0.75	7.95	SSID	10	7	2	0	0	0	100	0
1/24/2018	0	Grouper Reef	1	4	8	0.8	8	DSTO	12	13	6	0	0	0	100	1
1/24/2018	0	Grouper Reef	1	4	9	0.05	9.15	SINT	10	9	5	5	0	0	95	0
1/24/2018	0	Grouper Reef	1	4	10	0.45	9.5	SINT	10	10	4	5	0	0	95	0
1/24/2018	0	Grouper Reef	1	4	11	0.55	9.8	SSID	26	16	11	10	0	0	90	0
1/24/2018	0	Grouper Reef	1	4	12	0.4	9.9	SSID	8	8	3	2	0	0	98	0
1/24/2018	0	Grouper Reef	1	4	13	0.6	9.9	PAST	9	9	4	5	0	0	95	0
1/24/2018	0	Grouper Reef	1	5	1	0.45	0.6	SSID	10	8	4	0	0	0	100	0
1/24/2018	0	Grouper Reef	1	5	2	0.43	1.25	SSID	13	12	9	10	0	0	90	0
1/24/2018	0	Grouper Reef	1	5	3	0.85	1.5	SINT	11	10	2	5	0	0	95	0
1/24/2018	0	Grouper Reef	1	5	4	0.8	1.85	SINT	10	9	5	0	0	0	100	1
1/24/2018	0	Grouper Reef	1	5	5	0.95	2.2	DSTO	13	10	13	80	0	0	20	0
1/24/2018	0	Grouper Reef	1	5	6	0.75	2.4	SINT	30	22	10	25	0	0	75	0
1/24/2018	0	Grouper Reef	1	5	7	0.8	2.3	SSID	16	14	4	15	0	0	85	0
1/24/2018	0	Grouper Reef	1	5	8	0.9	2.4	PSTR	8	7	5	5	0	0	95	0
1/24/2018	0	Grouper Reef	1	5	9	0.6	3	SSID	16	11	5	10	0	0	90	0
1/24/2018	0	Grouper Reef	1	5	10	0.35	3.5	OFAV	30	30	18	70	0	0	30	0
1/24/2018	0	Grouper Reef	1	5	11	0.35	4.5	SSID	13	11	5	0	0	0	100	0
1/24/2018	0	Grouper Reef	1	5	12	0.25	4.65	SSID	25	22	13	2	0	0	98	0
1/24/2018	0	Grouper Reef	1	5	13	0.7	4.8	SSID	15	15	10	2	0	0	98	0
1/24/2018	0	Grouper Reef	1	5	14	0.3	5.6	SSID	12	7	5	15	0	10	85	0
1/24/2018	0	Grouper Reef	1	5	15	0.6	6.4	DSTO	10	8	5	0	0	0	100	0
1/24/2018	0	Grouper Reef	1	5	16	0.55	6.5	SSID	13	13	7	20	0	0	80	0
1/24/2018	0	Grouper Reef	1	5	17	0.3	6.9	SINT	12	10	2	2	0	0	98	1
1/24/2018	0	Grouper Reef	1	5	18	0.8	7	SSID	15	14	10	40	0	0	60	0
1/24/2018	0	Grouper Reef	1	5	19	0.75	7.1	DSTO	8	7	7	5	0	0	95	0
1/24/2018	0	Grouper Reef	1	5	20	0.4	8.1	SSID	13	8	7	25	0	0	75	0
1/24/2018	0	Grouper Reef	1	5	21	0.85	8.3	SINT	16	13	4	5	0	0	95	0
1/24/2018	0	Grouper Reef	1	5	22	0.1	9.5	SINT	12	5	2	0	0	0	100	0
1/24/2018	0	Grouper Reef	1	5	23	0.5	9.85	SSID	10	9	11	0	0	0	100	0
1/24/2018	0	Grouper Reef	1	5	24	0.9	3.4	DSTO	10	8	6	10	0	0	100	-99
1/24/2018	0	Grouper Reef	1	6	1	0.1	0.45	DSTO	4	4	3	0	0	0	100	0
1/24/2018	0	Grouper Reef	1	6	2	0.65	0.7	PSTR	20	10	15	33	0	0	67	0
1/24/2018	0	Grouper Reef	1	6	3	0.3	1.65	PAST	11	7	8	20	0	0	80	0
1/24/2018	0	Grouper Reef	1	6	4	0.6	2.1	MMEA	4	3	1	0	0	0	100	0
1/24/2018	0	Grouper Reef	1	6	5	0.25	3.2	DSTO	8	7	7	5	0	0	95	0
1/24/2018	0	Grouper Reef	1	6	6	0.4	3.45	SINT	17	12	10	40	0	0	60	0
1/24/2018	0	Grouper Reef	1	6	7	0.5	3.65	PSTR	21	16	15	15	0	0	85	0
1/24/2018	0	Grouper Reef	1	6	8	0.6	3.7	SSID	16	11	8	0	0	0	100	0
1/24/2018	0	Grouper Reef	1	6	9	0.6	3.9	SSID	13	14	8	0	0	0	100	0
1/24/2018	0	Grouper Reef	1	6	10	0.2	4.1	SINT	15	10	8	10	0	0	90	0
1/24/2018	0	Grouper Reef	1	6	11	0.75	4.3	SSID	18	15	7	0	0	0	100	0
1/24/2018	0	Grouper Reef	1	6	12	0.1	5.7	SSID	16	12	14	25	0	0	75	0
1/24/2018	0	Grouper Reef	1	6	13	0.4	6.6	SSID	15	13	15	70	0	0	30	0
1/24/2018	0	Grouper Reef	1	6	14	0.25	6.65	SINT	16	13	7	10	0	0	90	0
1/24/2018	0	Grouper Reef	1	6	15	0.5	7.1	SINT	22	13	10	15	0	0	85	0
1/24/2018	0	Grouper Reef	1	6	16	0.93	7.4	PSTR	26	20	10	2	0	0	98	0
1/24/2018	0	Grouper Reef	1	6	17	0.95	7.7	PSTR	30	22	21	5	0	0	95	0
1/24/2018	0	Grouper Reef	1	6	18	0.75	8	SSID	27	20	13	0	0	0	100	0
1/24/2018	0	Grouper Reef	1	6	19	0.2	7.9	PAST	10	6	3	0	0	0	100	0
1/24/2018	0	Grouper Reef	1	6	20	0.3	7.95	DSTO	8	5	3	5	0	0	95	0
1/24/2018	0	Grouper Reef	1	6	21	0.1	9.45	DSTO	8	8	6	0	0	0	100	0
1/24/2018	0	Grouper Reef	1	6	22	0.6	10.3	DSTO	8	6	3	0	0	0	100	1
1/24/2018	0	Grouper Reef	1	7	1	0.55	0.25	SSID	11	5	3	0	0	0	100	0
1/24/2018	0	Grouper Reef	1	7	2	0.6	0.85	SSID	13	7	5	0	0	0	100	0
1/24/2018	0	Grouper Reef	1	7	3	0.25	1.6	SSID	15	12	5	5	0	0	95	0
1/24/2018	0	Grouper Reef	1	7	4	0.5	1.65	SSID	15	15	5	20	0	0	80	0
1/24/2018	0	Grouper Reef	1	7	5	0.65	2	DSTO	9	9	8	1	0	0	99	0
1/24/2018	0	Grouper Reef	1	7	6	0.5	2	SSID	18	14	6	20	0	0	80	0
1/24/2018	0	Grouper Reef	1	7	7	0.5	2.45	PSTR	20	11	12	15	0	0	85	0
1/24/2018	0	Grouper Reef	1	7	8	0.75	3.1	SSID	13	13	10	1	0	0	99	0
1/24/2018	0	Grouper Reef	1	7	9	0.15	3.8	PSTR	30	27	25	10	0	15	75	0
1/24/2018	0	Grouper Reef	1	7	10	1	4.35	SSID	13	10	5	1	0	0	99	0
1/24/2018	0	Grouper Reef	1	7	11	0.95	4.45	SSID	22	18	18	5	0	0	95	0
1/24/2018	0	Grouper Reef	1	7	12	0.85	4.65	SSID	17	8	20	5	0	0	95	0
1/24/2018	0	Grouper Reef	1	7	13	0.9	5.65	DSTO	8	7	5	5	0	0	95	0
1/24/2018	0	Grouper Reef	1	7	14	0.15	6.8	SSID	14	10	4	0	0	0	100	0
1/24/2018	0	Grouper Reef	1	7	15	0.5	7.1	SSID	15	5	10	0	0	0	100	0
1/24/2018	0	Grouper Reef	1	7	16	0.15	7.85	SSID	8	8	10	0	0	0	100	0
1/24/2018	0	Grouper Reef	1	7	17	0.1	8	MCAV	10	7	10	60	0	0	40	0
1/24/2018	0	Grouper Reef	1	7	18	1	8	MMEA	29	26	20	0	0	0	100	0
1/24/2018	0	Grouper Reef	1	7	19.1	0.45	8.55	SSID	17	14	7	0	0	0	100	-99
1/24/2018	0	Grouper Reef	1	7	19.2	0.6	8.55	SSID	18	15	7	0	0	0	100	-99
1/24/2018	0	Grouper Reef	1	7	20	0.2	9.3	SSID	19	18	7	2	0	0	98	0
1/24/2018	0	Grouper Reef	1	7	21	0.6	9.2	SINT	11	7	3	2	0	0	98	0
1/24/2018	0	Grouper Reef	1	7	22	0.4	10.05	PAST	17	12	10	1	0	0	99	0
1/24/2018	0	Grouper Reef	1	8	1	0.25	0.3	SSID	10	9	4	2	0	0	98	0
1/24/2018	0	Grouper Reef	1	8	2	0.5	1.4	DSTO	7	7	4	25	0	0	75	0
1/24/2018	0	Grouper Reef	1	8	3	0.65	1.5	SSID	13	10	4	75	0	0	25	0
1/24/2018	0	Grouper Reef	1	8	4	0.5	3.55	DSTO	3	3	2	0	0	0	100	0
1/24/2018	0	Grouper Reef	1	8	5	0.15	4.3	SBOU	5	5	6	0	0	0	100	0
1/24/2018	0	Grouper Reef	1	8	6	0.5	5.35	DSTO	6	5	4	0	0	0	100	0
1/24/2018	0	Grouper Reef	1	8	7	0.2	5.6	UAGA	10	8	7	30	0	0	70	0
1/24/2018	0	Grouper Reef	1	8	8	0.45	6.1	UAGA	10	12	6	50	0	0	50	0
1/24/2018	0	Grouper Reef	1	8	9	0.2	7.3	PSTR	7	6	2	20	0	0	80	0
1/24/2018	0	Grouper Reef	1	8	10	0.5	8.75	SSID	19	13	10	5	0	0	95	0
1/24/2018	0	Grouper Reef	1	8	11	0	9.4	SINT	10	8	2	1	0	0	99	0
1/24/2018	0	Grouper Reef	1	8	12	0.45	9.55	SSID	10	7	4	0	0	0	100	0
1/24/2018	0	Grouper Reef	1	8	13	0.15	10.1	CNAT	36	20	17	0	0	0	100	0
1/24/2018	0	Grouper Reef	1	8	14	0.65	10.15	SSID	20	13	12	5	0	0	95	0
1/24/2018	0	Grouper Reef	1	8	15	0.7	10.25	DSTO	14	10	10	2	0	0	98	0
1/24/2018	0	Grouper Reef	1	8	16	0.3	5.9	SSID	20	17	17	80	0	0	20	-99
1/24/2018	0	Grouper Reef	1	9	1	0.1	0.5	OFAV	12	10	5	0	0	0	100	0
1/24/2018	0	Grouper Reef	1	9	2	0.6	1.4	SSID	10	6	2	10	0	0	90	0
1/24/2018	0	Grouper Reef	1	9	3.1	0.3	2.25	SSID	6	4	2	2	0	0	98	1
1/24/2018	0	Grouper Reef	1	9	3.2	0.4	2.25	SSID	6	7	3	0	0	0	100	-99
1/24/2018	0	Grouper Reef	1	9	4	0.45	2.2	DSTO	3	3	3	0	0	0	100	0
1/24/2018	0	Grouper Reef	1	9	5	0.45	2.6	SINT	10	6	3	5	0	0	95	0
1/24/2018	0	Grouper Reef	1	9	6	0.25	3.6	SINT	10	10	3	3	0	0	97	0
1/24/2018	0	Grouper Reef	1	9	7	0.5	3.7	SINT	10	10	3	3	0	0	97	0
1/24/2018	0	Grouper Reef	1	9	8	0.3	4.4	PPOR	16	5	5	50	0	0	50	0
1/24/2018	0	Grouper Reef	1	9	9	0.2	4.4	SSID	20	17	6	10	0	0	90	1
1/24/2018	0	Grouper Reef	1	9	10	0.2	5.2	DSTO	11	11	10	1	0	0	99	0
1/24/2018	0	Grouper Reef	1	9	11	0.55	5.8	PSTR	30	17	11	15	0	0	85	0
1/24/2018	0	Grouper Reef	1	9	12	0.45	6.3	PSTR	5	4	1	5	0	0	95	0
1/24/2018	0	Grouper Reef	1	9	13	0.95	7.3	SSID	25	24	11	75	0	0	25	0
1/24/2018	0	Grouper Reef	1	9	14	0.1	7.4	SBOU	16	10	11	0	0	0	100	0
1/24/2018	0	Grouper Reef	1	9	15	0.65	7.65	SINT	10	10	5	50	0	0	50	0
1/24/2018	0	Grouper Reef	1	9	16	0.4	9.65	SSID	16	14	4	70	0	0	30	0
1/24/2018	0	Grouper Reef	1	9	17	0.7	9.7	SSID	11	10	6	25	0	0	75	1
1/24/2018	0	Grouper Reef	1	9	18	0.5	10.15	DSTO	9	7	4	0	0	0	100	0
1/24/2018	0	Grouper Reef	1	10	1	0.5	1.2	SSID	16	10	13	15	0	0	85	0
1/24/2018	0	Grouper Reef	1	10	2	1.15	1.25	PSTR	36	20	25	40	0	0	60	0
1/24/2018	0	Grouper Reef	1	10	3	0.2	2.5	DSTO	9	5	9	20	0	0	100	0
1/24/2018	0	Grouper Reef	1	10	4	0.5	2.4	DSTO	5	2	5	0	0	0	100	0
1/24/2018	0	Grouper Reef	1	10	5	0.2	3.1	EFAS	6	5	3	0	0	0	100	0
1/24/2018	0	Grouper Reef	1	10	6	0.4	6.05	OFAV	40	25	45	40	0	0	60	0
1/24/2018	0	Grouper Reef	1	10	7	0.25	7.45	PSTR	10	10	2	0	0	0	100	0
1/24/2018	0	Grouper Reef	1	10	8	1.35	7.6	SINT	12	10	4	0	0	0	100	0
1/24/2018	0	Grouper Reef	1	10	9	0.55	8.9	SBOU	14	10	4	0	0	0	100	0
1/24/2018	0	Grouper Reef	1	10	10	0.95	9.95	PAST	10	8	11	10	0	0	90	0
1/24/2018	0	Grouper Reef	1	10	11	0.3	9.9	SSID	13	10	5	0	0	0	100	0
1/24/2018	0	Grouper Reef	2	1	1	1	0.3	DSTO	3	2	2	0	0	0	100	0
1/24/2018	0	Grouper Reef	2	1	2	0	0.55	SINT	10	6	6	2	0	0	98	0
1/24/2018	0	Grouper Reef	2	1	3	0.15	2.1	SSID	22	17	11	20	0	0	80	0
1/24/2018	0	Grouper Reef	2	1	4	0.15	3.5	DSTO	4	4	3	0	0	0	100	0
1/24/2018	0	Grouper Reef	2	1	5	0.45	3.4	DSTO	3	2	2	30	0	0	70	1
1/24/2018	0	Grouper Reef	2	1	6	0.5	5.5	SSID	9	6	6	5	0	0	95	0
1/24/2018	0	Grouper Reef	2	1	7	0.9	5.45	SINT	17	16	7	5	0	0	95	0
1/24/2018	0	Grouper Reef	2	1	8	0.65	5.7	SSID	11	8	7	15	0	0	85	0
1/24/2018	0	Grouper Reef	2	1	9	0.3	5.95	SSID	15	13	10	15	0	0	85	0
1/24/2018	0	Grouper Reef	2	1	10	0.05	6.1	SINT	11	7	6	2	0	0	98	0
1/24/2018	0	Grouper Reef	2	1	11	0	6	DSTO	2	2	1	95	0	0	5	0
1/24/2018	0	Grouper Reef	2	1	12	0.4	6.2	SSID	10	9	4	5	0	0	95	0
1/24/2018	0	Grouper Reef	2	1	13	0.15	6.6	SINT	13	12	10	25	0	0	75	0
1/24/2018	0	Grouper Reef	2	1	14	0.6	6.95	PAST	10	9	5	5	0	0	95	0
1/24/2018	0	Grouper Reef	2	1	15	0.45	7.45	SINT	10	10	3	5	0	0	95	0
1/24/2018	0	Grouper Reef	2	1	16	0.85	7.6	SSID	11	9	6	20	0	0	80	0
1/24/2018	0	Grouper Reef	2	1	17	0.55	8.05	DSTO	10	10	5	45	0	0	55	0
1/24/2018	0	Grouper Reef	2	1	18	0.1	8.65	SSID	12	10	11	1	0	0	99	0
1/24/2018	0	Grouper Reef	2	1	19	0.25	8.7	SINT	15	12	6	55	0	0	45	0
1/24/2018	0	Grouper Reef	2	1	20	0.45	8.75	MCAV	6	6	2	0	0	0	100	0
1/24/2018	0	Grouper Reef	2	1	21	0.5	8.75	SSID	12	7	7	10	0	0	90	0
1/24/2018	0	Grouper Reef	2	1	22	0.6	8.6	SINT	10	7	6	2	0	0	98	0
1/24/2018	0	Grouper Reef	2	1	23	0.15	8.95	MCAV	12	6	15	15	0	0	85	0
1/24/2018	0	Grouper Reef	2	1	24	0.6	9	DSTO	16	15	13	5	0	0	95	0
1/24/2018	0	Grouper Reef	2	1	25	0.5	9.2	SSID	10	8	4	0	0	0	100	0
1/24/2018	0	Grouper Reef	2	1	26	0.85	9.4	SSID	10	7	4	10	0	0	90	0
1/24/2018	0	Grouper Reef	2	1	27	0.3	9.9	PSTR	18	12	17	25	0	0	75	0
1/24/2018	0	Grouper Reef	2	1	28	0.5	9.8	SINT	16	16	7	10	0	0	90	0
1/24/2018	0	Grouper Reef	2	1	29	0.3	10.1	DSTO	17	15	5	0	0	0	100	-99
1/24/2018	0	Grouper Reef	2	1	30	0.3	10.3	ACER	15	5	2	0	0	0	100	2
1/24/2018	0	Grouper Reef	2	1	31	0.4	1	DSTO	4	4	3	50	0	0	50	1
1/24/2018	0	Grouper Reef	2	2	1	0.85	0.05	SINT	18	13	9	20	0	0	80	0
1/24/2018	0	Grouper Reef	2	2	2	0.85	1	DSTO	5	4	2	10	0	0	90	0
1/24/2018	0	Grouper Reef	2	2	3	0.5	2.9	SINT	13	9	5	10	0	0	90	0
1/24/2018	0	Grouper Reef	2	2	4	0.55	3	DSTO	3	2	2	0	0	0	100	0
1/24/2018	0	Grouper Reef	2	2	5	0.8	3.1	MCAV	1.5	1.5	1	0	0	0	100	1
1/24/2018	0	Grouper Reef	2	2	6	0.75	3.55	MCAV	8	5	5	15	0	0	85	0
1/24/2018	0	Grouper Reef	2	2	7	0.8	3.9	SSID	19	15	9	2	0	0	98	0
1/24/2018	0	Grouper Reef	2	2	8	0.25	5	SSID	10	8	7	20	0	0	80	0
1/24/2018	0	Grouper Reef	2	2	9	0.2	5.05	SINT	14	10	7	20	0	0	80	0
1/24/2018	0	Grouper Reef	2	2	10	0.1	7.85	SSID	18	17	15	15	0	0	85	0
1/24/2018	0	Grouper Reef	2	2	11	0.25	7.9	SINT	20	14	15	45	0	0	55	0
1/24/2018	0	Grouper Reef	2	2	12	0.25	8.95	SSID	10	9	10	2	0	0	98	0
1/24/2018	0	Grouper Reef	2	2	13	0.7	8.95	SINT	10	5	3	30	0	0	70	0
1/24/2018	0	Grouper Reef	2	2	14	0.3	9.15	SINT	16	14	4	20	0	0	80	0
1/24/2018	0	Grouper Reef	2	2	15	0.6	9.4	SINT	22	16	14	70	0	0	30	0
1/24/2018	0	Grouper Reef	2	2	16	0.5	9.6	DSTO	22	15	20	15	0	0	85	0
1/24/2018	0	Grouper Reef	2	2	17	0.65	9.7	SSID	10	6	4	10	0	0	90	0
1/24/2018	0	Grouper Reef	2	2	18	0.4	9.8	SSID	10	7	5	15	0	0	85	0
1/24/2018	0	Grouper Reef	2	2	19	0.5	9.9	PSTR	6	3	3	5	0	0	95	0
1/24/2018	0	Grouper Reef	2	3	1	0.6	2.45	SSID	19	15	5	3	0	0	97	1
1/24/2018	0	Grouper Reef	2	3	2	0.5	2.8	PSTR	40	36	33	5	0	0	95	0
1/24/2018	0	Grouper Reef	2	3	3	0.95	3.05	DSTO	21	20	10	40	0	0	60	0
1/24/2018	0	Grouper Reef	2	3	4	0.1	3.9	SSID	15	14	4	0	0	0	100	0
1/24/2018	0	Grouper Reef	2	3	5	0.1	5	SSID	21	19	10	50	0	0	50	0
1/24/2018	0	Grouper Reef	2	3	6	0.2	6.4	SSID	16	15	10	10	0	0	90	1
1/24/2018	0	Grouper Reef	2	3	7	0.4	7.2	SSID	21	17	7	10	0	0	90	0
1/24/2018	0	Grouper Reef	2	3	8	0.45	8.4	DSTO	8	8	2	2	0	0	98	0
1/24/2018	0	Grouper Reef	2	3	9	0.6	8.4	SSID	11	10	2	30	0	0	70	0
1/24/2018	0	Grouper Reef	2	3	10	0.7	8.9	PAST	11	7	2	0	0	0	100	0
1/24/2018	0	Grouper Reef	2	3	11	0.65	9.65	ACER	17	9	5	10	0	0	90	0
1/24/2018	0	Grouper Reef	2	3	12	0.55	6.2	DSTO	4	4	3	0	0	0	100	1
1/24/2018	0	Grouper Reef	2	3	13	0.85	8.9	DSTO	4	3	3	0	0	0	100	1
1/24/2018	0	Grouper Reef	2	4	1	0.35	0.5	SINT	10	8	2	5	0	0	95	0
1/24/2018	0	Grouper Reef	2	4	2	0.25	2	SSID	10	9	2	10	0	0	90	0
1/24/2018	0	Grouper Reef	2	4	3	1	3.1	SINT	15	15	6	3	0	0	97	0
1/24/2018	0	Grouper Reef	2	4	4	0.8	3.4	SSID	25	25	8	5	0	0	95	0
1/24/2018	0	Grouper Reef	2	4	5	1	3.6	SINT	15	15	7	5	0	0	95	0
1/24/2018	0	Grouper Reef	2	4	6	0.05	6.4	SSID	19	12	2	20	0	0	80	0
1/24/2018	0	Grouper Reef	2	4	7	0.75	7.4	SSID	17	15	4	5	0	0	95	0
1/24/2018	0	Grouper Reef	2	4	8	0.35	7.45	SSID	15	10	5	50	0	0	50	0
1/24/2018	0	Grouper Reef	2	4	9	0.45	7.5	SSID	16	9	4	70	0	0	30	0
1/24/2018	0	Grouper Reef	2	4	10	0.65	9	SSID	10	8	4	0	0	0	100	0
1/24/2018	0	Grouper Reef	2	4	11	0.2	9.25	MJAC	45	37	8	50	0	0	50	0
1/24/2018	0	Grouper Reef	2	4	12	0.5	9.25	SSID	15	14	3	10	0	0	90	0
1/24/2018	0	Grouper Reef	2	4	13	0.8	4.6	MCAV	16	12	16	25	0	0	75	-99
1/24/2018	0	Grouper Reef	2	4	14	0.05	5.8	SINT	10	6	5	10	0	0	90	-99
1/24/2018	0	Grouper Reef	2	5	1	0.8	1.3	SINT	17	15	4	10	0	0	90	0
1/24/2018	0	Grouper Reef	2	5	2	0.1	2.95	SSID	24	17	16	0	0	0	100	0
1/24/2018	0	Grouper Reef	2	5	3	0.35	3.2	DSTO	8	7	4	90	0	0	10	0
1/24/2018	0	Grouper Reef	2	5	4	0.7	4.2	SINT	10	5	8	40	0	0	60	0
1/24/2018	0	Grouper Reef	2	5	5	0.95	6.85	DSTO	8	5	3	0	0	0	100	0
1/24/2018	0	Grouper Reef	2	5	6	0.6	7.2	SINT	15	10	2	0	0	0	100	0
1/24/2018	0	Grouper Reef	2	5	7	0.2	7.4	SSID	20	21	12	5	0	0	95	0
1/24/2018	0	Grouper Reef	2	5	8	0.2	8.65	DSTO	17	15	17	75	0	0	25	0
1/24/2018	0	Grouper Reef	2	5	9	0.5	8.55	SSID	20	13	23	20	0	0	80	0
1/24/2018	0	Grouper Reef	2	5	10	0.7	8.55	DSTO	12	11	13	70	0	0	30	1
1/24/2018	0	Grouper Reef	2	5	11	0.6	8.75	SSID	11	8	5	0	0	0	100	0
1/24/2018	0	Grouper Reef	2	5	12	0.7	8.75	MCAV	7	4	3	0	0	0	100	0
1/24/2018	0	Grouper Reef	2	5	13	0.5	8.9	SINT	8	7	5	0	0	0	100	0
1/24/2018	0	Grouper Reef	2	5	14	0.9	9.2	SSID	22	18	15	0	0	0	100	0
1/24/2018	0	Grouper Reef	2	5	15	0.83	9.2	MCAV	5	4	4	0	0	0	100	1
1/24/2018	0	Grouper Reef	2	6	1	0.45	0.9	SSID	18	15	5	0	0	0	100	0
1/24/2018	0	Grouper Reef	2	6	2	0.65	0.75	MCAV	3	2	1	0	0	0	100	0
1/24/2018	0	Grouper Reef	2	6	3	0.4	1.15	SSID	8	7	5	10	0	0	90	0
1/24/2018	0	Grouper Reef	2	6	4	0.85	2.2	DSTO	13	12	8	40	0	0	60	0
1/24/2018	0	Grouper Reef	2	6	5	0.7	3	MMEA	19	18	9	0	0	0	100	0
1/24/2018	0	Grouper Reef	2	6	6	0.6	3.75	PPOR	7	5	4	40	0	0	60	0
1/24/2018	0	Grouper Reef	2	6	7	0.8	4.2	SSID	15	11	7	10	0	0	90	0
1/24/2018	0	Grouper Reef	2	6	8	0.15	5	SSID	14	12	6	15	0	0	85	0
1/24/2018	0	Grouper Reef	2	6	9	0.95	6.9	SINT	13	7	5	10	0	0	90	0
1/24/2018	0	Grouper Reef	2	6	10	0.35	7.7	MCAV	4	2	2	0	0	0	100	0
1/24/2018	0	Grouper Reef	2	6	11	0.2	8	PAST	15	10	7	0	0	0	100	0
1/24/2018	0	Grouper Reef	2	6	12	0.95	8.2	OFAV	55	40	10	60	0	0	40	0
1/24/2018	0	Grouper Reef	2	6	13	0.9	9	SINT	26	20	5	75	0	0	25	0
1/24/2018	0	Grouper Reef	2	6	14	0.25	9.1	SSID	10	9	8	0	0	0	100	0
1/24/2018	0	Grouper Reef	2	6	15	0.3	9.8	SSID	10	10	3	0	0	0	100	0
1/24/2018	0	Grouper Reef	2	7	1	0.25	0.85	DSTO	3	3	2	0	0	0	100	0
1/24/2018	0	Grouper Reef	2	7	2	0.9	2.3	SSID	20	16	10	1	0	0	99	2
1/24/2018	0	Grouper Reef	2	7	3	0.65	2.5	SSID	13	6	10	10	0	0	90	0
1/24/2018	0	Grouper Reef	2	7	4	0.15	3.05	SBOU	7	7	7	10	0	0	90	0
1/24/2018	0	Grouper Reef	2	7	5	0.25	3.15	PAST	10	6	11	0	0	0	100	0
1/24/2018	0	Grouper Reef	2	7	6	0.05	4.55	SINT	17	9	4	5	0	0	95	0
1/24/2018	0	Grouper Reef	2	7	7	0.2	4.65	SSID	12	7	4	50	0	0	50	0
1/24/2018	0	Grouper Reef	2	7	8	0.55	5.95	MMEA	25	20	7	0	0	0	100	0
1/24/2018	0	Grouper Reef	2	7	9	0.35	6.05	SINT	20	14	15	40	0	0	60	0
1/24/2018	0	Grouper Reef	2	7	10	0.55	6.5	SSID	15	15	5	1	0	0	99	0
1/24/2018	0	Grouper Reef	2	7	11	0.1	7.65	SINT	12	12	5	10	0	0	90	0
1/24/2018	0	Grouper Reef	2	7	12	0.7	7.7	SSID	30	25	17	30	0	0	70	0
1/24/2018	0	Grouper Reef	2	7	13	0.7	9.35	SSID	14	13	5	5	0	0	95	0
1/24/2018	0	Grouper Reef	2	7	14	0.7	6.2	PSTR	7	5	5	0	0	0	100	1
1/24/2018	0	Grouper Reef	2	7	15	0.55	6.6	PSTR	3	3	2	0	0	0	100	-99
1/24/2018	0	Grouper Reef	2	7	16	0.4	8	DSTO	5	4	3	0	0	0	100	-99
1/24/2018	0	Grouper Reef	2	7	17	0.7	9.1	DSTO	5	4	4	5	0	0	95	1
1/24/2018	0	Grouper Reef	2	8	1	0.05	0.25	DLAB	20	18	12	5	0	0	95	0
1/24/2018	0	Grouper Reef	2	8	2	0.95	2.45	SSID	15	14	6	0	0	0	100	0
1/24/2018	0	Grouper Reef	2	8	3	0.65	3.15	SSID	23	15	7	10	0	0	90	0
1/24/2018	0	Grouper Reef	2	8	4	0.85	3.65	SSID	13	9	5	1	0	0	99	0
1/24/2018	0	Grouper Reef	2	8	5	0.1	4.9	SSID	15	11	6	5	0	0	95	0
1/24/2018	0	Grouper Reef	2	8	6	0.8	4.85	SSID	26	16	10	20	0	0	80	0
1/24/2018	0	Grouper Reef	2	8	7	0.4	6.4	SINT	13	8	2	0	0	0	100	0
1/24/2018	0	Grouper Reef	2	8	8	0.5	8.1	PSTR	8	6	3	0	0	0	100	0
1/24/2018	0	Grouper Reef	2	8	9	0.35	8.4	OFAV	24	18	20	1	0	0	99	0
1/24/2018	0	Grouper Reef	2	8	10	0.25	8.65	CNAT	38	29	18	10	0	0	90	0
1/24/2018	0	Grouper Reef	2	8	11	0.3	9.2	SINT	15	13	5	30	0	0	70	0
1/24/2018	0	Grouper Reef	2	8	12	0.4	9.4	DSTO	6	5	5	0	0	0	100	0
1/24/2018	0	Grouper Reef	2	8	13	0.45	9.55	DSTO	18	10	16	20	0	0	80	0
1/24/2018	0	Grouper Reef	2	8	14	0.5	9.65	SSID	13	6	10	0	0	0	100	0
1/24/2018	0	Grouper Reef	2	8	15	0.15	10	SSID	23	17	18	1	0	0	99	0
1/24/2018	0	Grouper Reef	2	9	1	0.2	2.4	SSID	10	8	4	1	0	0	99	0
1/24/2018	0	Grouper Reef	2	9	2	0.05	2.8	CNAT	23	19	8	0	0	0	100	0
1/24/2018	0	Grouper Reef	2	9	3	0.05	3.65	SSID	10	9	6	0	0	0	100	0
1/24/2018	0	Grouper Reef	2	9	4	0.15	5.25	SSID	12	12	4	0	0	0	100	0
1/24/2018	0	Grouper Reef	2	9	5	0.5	6	SSID	15	14	4	0	0	0	100	0
1/24/2018	0	Grouper Reef	2	9	6	0.2	6.35	SSID	13	10	4	10	0	0	90	0
1/24/2018	0	Grouper Reef	2	9	7	0.9	6.8	SSID	19	14	10	10	0	0	90	0
1/24/2018	0	Grouper Reef	2	9	8	0.95	6.95	SINT	10	9	3	10	0	0	90	1
1/24/2018	0	Grouper Reef	2	9	9	0.45	7.95	MCAV	1	1	1	0	0	0	100	0
1/24/2018	0	Grouper Reef	2	9	10	0.25	8.2	SSID	18	16	13	5	0	0	95	1
1/24/2018	0	Grouper Reef	2	9	11	0.95	8.3	SSID	13	9	7	0	0	0	100	0
1/24/2018	0	Grouper Reef	2	9	12	0.55	7.3	PSTR	5	4	3	0	0	0	100	-99
1/24/2018	0	Grouper Reef	2	10	1	0.85	0.45	SSID	11	8	3	1	0	0	99	1
1/24/2018	0	Grouper Reef	2	10	2	1	1.4	SSID	18	14	8	5	0	0	95	0
1/24/2018	0	Grouper Reef	2	10	3	1	3	DSTO	11	10	6	0	0	0	100	0
1/24/2018	0	Grouper Reef	2	10	4	0.15	4.2	DSTO	7	7	5	0	0	0	100	0
1/24/2018	0	Grouper Reef	2	10	5	0.7	5.05	DSTO	4	4	2	0	0	0	100	0
1/24/2018	0	Grouper Reef	2	10	6	0.95	5.1	SINT	17	11	5	2	0	0	98	0
1/24/2018	0	Grouper Reef	2	10	7	0.7	5.35	SINT	12	11	4	5	0	0	95	0
1/24/2018	0	Grouper Reef	2	10	8	0.9	5.4	DSTO	3	3	2	0	0	0	100	1
1/24/2018	0	Grouper Reef	2	10	9	1	5.9	SINT	15	15	6	30	0	0	70	0
1/24/2018	0	Grouper Reef	2	10	10	0.9	6.55	SSID	11	11	6	40	0	0	60	0
1/24/2018	0	Grouper Reef	2	10	11	1.15	9.4	DSTO	19	19	10	5	0	0	95	0
1/24/2018	0	Grouper Reef	2	10	12	0.3	7.4	PAST	10	7	4	0	0	0	100	-99
2/2/2018	0	Sombrero Reef	1	1	1	0.25	0.4	SSID	34	28	22	30	0	0	70	0
2/2/2018	0	Sombrero Reef	1	1	2	0.5	0.2	DLAB	30	25	16	2	0	0	98	0
2/2/2018	0	Sombrero Reef	1	1	3	0.15	0.15	DSTO	14	12	8	95	0	0	5	0
2/2/2018	0	Sombrero Reef	1	1	4	0.9	1.35	PAST	16	8	15	30	0	0	70	0
2/2/2018	0	Sombrero Reef	1	1	5	0.15	2.8	DSTO	12	12	8	0	0	0	100	0
2/2/2018	0	Sombrero Reef	1	1	6	0.8	2.15	UAGA	8	7	5	20	0	0	80	0
2/2/2018	0	Sombrero Reef	1	1	7	0.3	3	MCAV	35	28	35	40	0	0	60	0
2/2/2018	0	Sombrero Reef	1	1	8	-0.2	3.4	MCAV	36	30	38	20	0	0	80	0
2/2/2018	0	Sombrero Reef	1	1	9	0.2	4.55	MCAV	40	32	32	30	0	0	70	0
2/2/2018	0	Sombrero Reef	1	1	10	0.6	4.85	SINT	10	7	2	30	0	0	70	0
2/2/2018	0	Sombrero Reef	1	1	11	0.1	5.1	SSID	12	11	5	5	0	0	95	0
2/2/2018	0	Sombrero Reef	1	1	12	0.15	5.2	SSID	10	10	4	15	0	0	85	0
2/2/2018	0	Sombrero Reef	1	1	13	0.45	5.2	MCAV	17	11	8	5	0	0	95	0
2/2/2018	0	Sombrero Reef	1	1	14	-0.3	6.8	MCAV	45	34	22	50	0	0	50	0
2/2/2018	0	Sombrero Reef	1	2	1	0.9	0.7	DSTO	10	9	8	0	0	0	100	1
2/2/2018	0	Sombrero Reef	1	2	2	0.95	1.9	PAST	12	8	3	5	0	0	95	0
2/2/2018	0	Sombrero Reef	1	2	3	0.6	2.6	SSID	105	90	55	20	0	0	80	0
2/2/2018	0	Sombrero Reef	1	2	4	0.7	3.8	MCAV	25	25	10	5	0	0	95	0
2/2/2018	0	Sombrero Reef	1	2	5	0.55	4.6	SSID	15	15	7	0	0	0	100	1
2/2/2018	0	Sombrero Reef	1	2	6	0.75	5.5	SSID	15	15	9	0	0	0	100	1
2/2/2018	0	Sombrero Reef	1	2	7	0.7	6.4	SINT	16	16	10	60	0	0	40	0
2/2/2018	0	Sombrero Reef	1	3	1	0.8	0.25	SSID	11	9	6	20	0	0	80	1
2/2/2018	0	Sombrero Reef	1	3	2	0.7	1.1	SINT	16	10	8	15	0	0	85	0
2/2/2018	0	Sombrero Reef	1	3	3	0.3	1.3	SSID	15	13	4	5	0	0	95	1
2/2/2018	0	Sombrero Reef	1	3	4	0.1	1.2	SSID	11	10	4	5	0	0	95	1
2/2/2018	0	Sombrero Reef	1	3	5	0.2	2.4	SSID	12	8	5	40	0	0	60	1
2/2/2018	0	Sombrero Reef	1	3	6	0.7	3	MCAV	25	16	7	0	0	0	100	0
2/2/2018	0	Sombrero Reef	1	3	7	0.5	3.2	MMEA	45	32	5	10	0	0	90	1
2/2/2018	0	Sombrero Reef	1	3	8	1	3.15	MCAV	14	13	18	2	0	0	98	0
2/2/2018	0	Sombrero Reef	1	3	9	0.9	2.8	PAST	25	25	16	60	0	0	40	0
2/2/2018	0	Sombrero Reef	1	3	10	0.4	5.8	OFAV	90	80	55	75	0	0	25	0
2/2/2018	0	Sombrero Reef	1	3	11	0.85	5.4	PSTR	32	25	25	0	0	0	100	0
2/2/2018	0	Sombrero Reef	1	3	12	0.2	4.6	DSTO	7	6	6	0	0	0	100	0
2/2/2018	0	Sombrero Reef	1	3	13	0.2	6.2	SSID	10	9	6	5	0	0	95	-99
2/2/2018	0	Sombrero Reef	1	3	14	0.4	6.9	SSID	24	14	8	5	0	0	95	-99
2/2/2018	0	Sombrero Reef	1	4	1	0.1	0.3	MCAV	11	8	11	5	0	0	95	0
2/2/2018	0	Sombrero Reef	1	4	2	0.85	0.3	MCAV	60	45	55	15	0	0	85	0
2/2/2018	0	Sombrero Reef	1	4	3	0.65	0.9	PAST	23	13	12	10	0	0	90	0
2/2/2018	0	Sombrero Reef	1	4	4	0.45	2.1	OFAV	20	7	15	10	0	0	90	0
2/2/2018	0	Sombrero Reef	1	4	5	0.45	3.4	PAST	18	14	7	2	0	0	98	0
2/2/2018	0	Sombrero Reef	1	4	6	0.15	4.9	SSID	10	9	3	0	0	0	100	1
2/2/2018	0	Sombrero Reef	1	4	7.1	0.9	5.6	SSID	8	6	1	0	0	0	100	-99
2/2/2018	0	Sombrero Reef	1	4	7.2	0.8	5.6	SSID	18	9	10	10	0	0	90	-99
2/2/2018	0	Sombrero Reef	1	4	7.3	0.9	5.7	SSID	16	8	3	10	0	0	90	-99
2/2/2018	0	Sombrero Reef	1	4	7.4	0.9	5.8	SSID	12	5	2	0	0	0	100	0
2/2/2018	0	Sombrero Reef	1	4	8	0.7	4.5	SSID	17	12	12	75	0	0	25	-99
2/2/2018	0	Sombrero Reef	1	4	9	0.8	4.5	MCAV	8	8	5	0	0	0	100	-99
2/2/2018	0	Sombrero Reef	1	5	1	0.5	0.9	OFAV	53	24	26	10	0	0	90	0
2/2/2018	0	Sombrero Reef	1	5	2	0.6	0.9	MCAV	25	19	5	2	0	0	98	0
2/2/2018	0	Sombrero Reef	1	5	3	0.75	1.1	PAST	13	10	3	0	0	0	100	0
2/2/2018	0	Sombrero Reef	1	5	4	0.6	1.2	SSID	15	12	5	10	0	0	90	0
2/2/2018	0	Sombrero Reef	1	5	5	1	1.3	SSID	17	11	4	0	0	0	100	0
2/2/2018	0	Sombrero Reef	1	5	6	0.9	1.4	SSID	12	10	4	10	0	0	90	0
2/2/2018	0	Sombrero Reef	1	5	7	1	2.5	SSID	16	9	3	5	0	0	95	0
2/2/2018	0	Sombrero Reef	1	5	8	0.5	3.4	PAST	10	8	3	0	0	0	100	0
2/2/2018	0	Sombrero Reef	1	5	9	0.6	3.5	PPOR	25	15	5	10	0	0	90	0
2/2/2018	0	Sombrero Reef	1	5	10	1	4.1	MCAV	28	20	18	20	0	0	80	0
2/2/2018	0	Sombrero Reef	1	5	11	0.6	4.4	SSID	11	9	4	5	0	0	95	0
2/2/2018	0	Sombrero Reef	1	5	12	0.2	3	MCAV	23	20	16	70	0	0	30	-99
2/2/2018	0	Sombrero Reef	1	5	13	0.2	4.8	UAGA	9	4	4	10	0	0	90	-99
2/2/2018	0	Sombrero Reef	1	6	1	0.2	0	MCAV	16	13	8	20	0	0	80	0
2/2/2018	0	Sombrero Reef	1	6	2	0.6	1.2	SSID	17	13	10	1	0	0	99	0
2/2/2018	0	Sombrero Reef	1	6	3	0.3	1.15	SSID	12	8	3	1	0	0	99	0
2/2/2018	0	Sombrero Reef	1	6	4	0.1	1	SINT	14	10	3	5	0	0	95	0
2/2/2018	0	Sombrero Reef	1	6	5	0.3	4.1	SSID	14	10	7	20	0	0	80	0
2/2/2018	0	Sombrero Reef	1	6	6	0.1	4.65	SSID	15	15	15	10	0	0	90	0
2/2/2018	0	Sombrero Reef	1	6	7	0.7	6.4	SSID	11	5	10	5	0	0	95	0
2/2/2018	0	Sombrero Reef	1	6	8	0.5	6.5	SSID	13	10	12	30	0	0	70	0
2/2/2018	0	Sombrero Reef	1	7	1	0.95	1.5	SSID	12	10	5	0	0	0	100	0
2/2/2018	0	Sombrero Reef	1	7	2	0.55	2.65	DSTO	7	5	4	1	0	0	99	0
2/2/2018	0	Sombrero Reef	1	7	3	1	2.9	SSID	29	17	10	15	0	0	85	0
2/2/2018	0	Sombrero Reef	1	7	4	0.7	3.8	MMEA	20	17	7	2	0	0	98	0
2/2/2018	0	Sombrero Reef	1	7	5	0.55	4.3	MCAV	15	11	10	1	0	0	99	0
2/2/2018	0	Sombrero Reef	1	7	6.1	0.95	5.7	MMEA	40	24	65	2	0	0	98	0
2/2/2018	0	Sombrero Reef	1	7	6.2	0.8	5.7	MMEA	22	17	6	0	0	0	100	0
2/2/2018	0	Sombrero Reef	1	7	6.3	0.95	5.6	MMEA	16	11	5	0	0	0	100	0
2/2/2018	0	Sombrero Reef	1	7	6.4	0.8	5.6	MMEA	27	20	5	0	0	0	100	0
2/2/2018	0	Sombrero Reef	1	7	7	1	0.5	DSTO	13	12	12	10	0	0	90	-99
2/2/2018	0	Sombrero Reef	1	7	8	0.6	6.6	SSID	14	8	7	40	0	0	60	-99
2/2/2018	0	Sombrero Reef	2	1	1	0.3	0.5	MCAV	160	50	100	85	0	0	15	0
2/2/2018	0	Sombrero Reef	2	1	2	0	0.7	DLAB	40	24	22	35	0	0	65	0
2/2/2018	0	Sombrero Reef	2	1	3	0.5	0.4	SSID	12	10	4	1	0	0	99	0
2/2/2018	0	Sombrero Reef	2	1	4	0.8	0.1	SINT	11	11	4	2	0	0	98	0
2/2/2018	0	Sombrero Reef	2	1	5	0.6	0.9	SSID	10	9	5	1	0	0	99	0
2/2/2018	0	Sombrero Reef	2	1	6	1.2	1.2	SSID	14	13	8	0	0	0	100	0
2/2/2018	0	Sombrero Reef	2	1	7	0.8	1.5	MCAV	60	40	25	80	0	0	20	0
2/2/2018	0	Sombrero Reef	2	1	8	0	2.3	PSTR	105	75	83	30	0	0	70	0
2/2/2018	0	Sombrero Reef	2	1	9	0.7	2.2	MMEA	24	20	14	5	0	0	95	0
2/2/2018	0	Sombrero Reef	2	1	10	0.8	2.4	DSTO	12	10	9	0	0	0	100	0
2/2/2018	0	Sombrero Reef	2	1	11	0.9	2.2	SSID	14	13	3	2	0	0	98	0
2/2/2018	0	Sombrero Reef	2	1	12	0.4	2.5	SSID	14	13	5	0	0	0	100	0
2/2/2018	0	Sombrero Reef	2	1	13	0	3.5	SSID	24	15	21	5	0	0	95	0
2/2/2018	0	Sombrero Reef	2	1	14	0.6	4.6	PAST	12	12	10	40	0	0	60	0
2/2/2018	0	Sombrero Reef	2	1	15	0.9	4.85	PAST	15	10	11	50	0	0	50	0
2/2/2018	0	Sombrero Reef	2	1	16	0.5	4.8	PAST	28	18	15	70	0	0	30	0
2/2/2018	0	Sombrero Reef	2	1	17	0.6	5	SSID	12	10	5	3	0	0	97	0
2/2/2018	0	Sombrero Reef	2	1	18	0.7	5.3	OFAV	35	15	10	80	0	0	20	0
2/2/2018	0	Sombrero Reef	2	1	19	0.05	3.7	OFAV	40	25	55	80	0	0	20	1
2/2/2018	0	Sombrero Reef	2	2	1	0.2	0.1	SINT	16	15	4	15	0	0	85	0
2/2/2018	0	Sombrero Reef	2	2	2	0.75	0.1	SSID	15	11	5	5	0	0	95	1
2/2/2018	0	Sombrero Reef	2	2	3.1	0.65	0.4	PSTR	75	65	50	55	0	0	45	1
2/2/2018	0	Sombrero Reef	2	2	3.2	0.6	0.1	PSTR	25	18	6	2	0	0	98	1
2/2/2018	0	Sombrero Reef	2	2	4	0.7	0.9	SINT	11	9	4	5	0	0	95	1
2/2/2018	0	Sombrero Reef	2	2	5	0.6	1.1	SINT	15	7	5	35	0	0	65	0
2/2/2018	0	Sombrero Reef	2	2	6	0.5	1.2	SSID	10	6	5	20	0	0	80	1
2/2/2018	0	Sombrero Reef	2	2	7	0.75	1.35	MCAV	55	45	55	55	0	0	45	0
2/2/2018	0	Sombrero Reef	2	2	8	0.15	1.8	MCAV	30	22	25	65	0	0	35	0
2/2/2018	0	Sombrero Reef	2	2	9	0.3	2	MCAV	60	45	30	85	0	0	15	1
2/2/2018	0	Sombrero Reef	2	2	10	0	2.1	SSID	12	10	4	0	0	0	100	1
2/2/2018	0	Sombrero Reef	2	2	11	0.2	2.35	DSTO	13	10	10	5	0	0	95	1
2/2/2018	0	Sombrero Reef	2	2	12	0.5	2.2	SSID	10	10	4	40	0	0	60	0
2/2/2018	0	Sombrero Reef	2	2	13	0.8	2.6	SSID	20	15	8	2	0	0	98	1
2/2/2018	0	Sombrero Reef	2	2	14	0.3	2.7	MCAV	65	50	50	50	0	0	50	0
2/2/2018	0	Sombrero Reef	2	2	15	0	2.85	MCAV	35	30	23	25	0	0	75	0
2/2/2018	0	Sombrero Reef	2	2	16	0.15	3.1	SSID	20	14	10	15	0	0	85	0
2/2/2018	0	Sombrero Reef	2	2	17	0.25	3.1	MMEA	23	15	15	10	0	0	90	0
2/2/2018	0	Sombrero Reef	2	2	18.1	0.4	3.1	SSID	35	32	15	2	0	0	98	-99
2/2/2018	0	Sombrero Reef	2	2	18.2	0.4	2.9	SSID	16	16	10	5	0	0	95	-99
2/2/2018	0	Sombrero Reef	2	2	19	0.3	3.3	SSID	15	12	6	2	0	0	98	1
2/2/2018	0	Sombrero Reef	2	2	20	0.3	3.6	SSID	20	11	7	20	0	0	80	2
2/2/2018	0	Sombrero Reef	2	2	21	0.2	4.1	MCAV	40	20	40	10	0	0	90	0
2/2/2018	0	Sombrero Reef	2	2	22	0.4	4.1	MCAV	20	13	15	0	0	0	100	0
2/2/2018	0	Sombrero Reef	2	2	23	0.1	4.55	SSID	18	12	6	5	0	0	95	1
2/2/2018	0	Sombrero Reef	2	2	24	0.9	4.5	SSID	10	8	5	2	0	0	98	1
2/2/2018	0	Sombrero Reef	2	2	25	0.7	5	PSTR	75	60	65	60	0	0	40	0
2/2/2018	0	Sombrero Reef	2	3	1	0.5	3.38	PAST	17	12	5	0	0	0	100	0
2/2/2018	0	Sombrero Reef	2	3	2	0.2	4.48	OFAV	40	28	45	25	0	0	75	0
2/2/2018	0	Sombrero Reef	2	3	3	0.4	4.46	SSID	15	11	16	5	0	0	95	1
2/2/2018	0	Sombrero Reef	2	3	4	0.65	4.47	PPOR	16	10	4	25	0	0	75	0
2/2/2018	0	Sombrero Reef	2	3	5	0.85	6.7	SSID	17	16	6	0	0	0	100	0
2/2/2018	0	Sombrero Reef	2	3	6	0.1	-0.3	MMEA	55	30	30	80	0	0	20	-99
2/2/2018	0	Sombrero Reef	2	4	1	0	3.6	SINT	15	8	1	5	0	0	95	0
2/2/2018	0	Sombrero Reef	2	4	2	0.8	4.1	UAGA	10	4	7	2	0	5	95	0
2/2/2018	0	Sombrero Reef	2	4	3	0.55	4.7	UAGA	11	10	1	0	0	0	100	0
2/2/2018	0	Sombrero Reef	2	4	4	0.55	5.2	SSID	18	12	15	15	0	0	85	1
2/2/2018	0	Sombrero Reef	2	4	5	0.3	1.7	PSTR	16	15	12	2	0	0	98	1
2/2/2018	0	Sombrero Reef	2	5	1	0.7	0.2	SINT	12	10	3	40	0	0	60	0
2/2/2018	0	Sombrero Reef	2	5	2	0.6	0.3	SSID	11	10	2	0	0	0	100	0
2/2/2018	0	Sombrero Reef	2	5	3	0.4	1.9	SSID	10	9	4	1	0	0	99	0
2/2/2018	0	Sombrero Reef	2	5	4	0.95	4	SSID	20	14	10	15	0	0	85	0
2/2/2018	0	Sombrero Reef	2	5	5	0.2	5.25	PAST	13	12	5	15	0	0	85	0
2/2/2018	0	Sombrero Reef	2	5	6	0.8	5.6	SSID	16	11	11	10	0	0	90	0
2/2/2018	0	Sombrero Reef	2	6	1	0.5	0.2	MMEA	10	3	14	0	0	0	100	0
2/2/2018	0	Sombrero Reef	2	6	2	0.65	0.15	SSID	13	17	13	5	0	0	95	0
2/2/2018	0	Sombrero Reef	2	6	3	0.25	1.05	PPOR	10	6	5	0	0	0	100	0
2/2/2018	0	Sombrero Reef	2	6	4	0.35	1.05	SSID	11	10	6	20	0	0	80	0
2/2/2018	0	Sombrero Reef	2	6	5	0.15	1.4	SSID	24	19	22	1	0	0	99	0
2/2/2018	0	Sombrero Reef	2	6	6	0.3	1.45	SSID	15	15	10	1	0	0	99	0
2/2/2018	0	Sombrero Reef	2	6	7	0.45	1.7	UAGA	10	5	3	0	0	0	100	0
2/2/2018	0	Sombrero Reef	2	6	8	0.45	1.4	SSID	10	10	7	10	0	0	90	0
2/2/2018	0	Sombrero Reef	2	6	9	0.15	2.35	PAST	14	12	6	10	0	0	90	0
2/2/2018	0	Sombrero Reef	2	6	10	0.1	4.55	SSID	15	7	15	1	0	0	99	0
2/2/2018	0	Sombrero Reef	2	6	11	0.8	6.8	MMEA	26	24	13	1	0	0	99	0
2/2/2018	0	Sombrero Reef	2	7	1	0.8	1	MMEA	65	50	74	10	0	0	90	0
2/2/2018	0	Sombrero Reef	2	7	2	0.35	1.6	SSID	10	6	2	5	0	0	95	0
2/2/2018	0	Sombrero Reef	2	7	3	0.7	2	SSID	15	12	6	0	0	0	100	0
2/2/2018	0	Sombrero Reef	2	7	4	0.4	4.8	SSID	13	10	4	2	0	0	98	0
2/2/2018	0	Sombrero Reef	2	7	5	0.75	5.7	SSID	10	7	4	0	0	0	100	0
1/10/2018	0	Washerwoman	1	1	1	0.4	0.1	SSID	14	8	5	20	0	0	80	0
1/10/2018	0	Washerwoman	1	1	2	0.3	0.2	SSID	18	15	10	10	0	0	90	0
1/10/2018	0	Washerwoman	1	1	3	0.2	0.3	SSID	17	15	6	5	0	0	95	0
1/10/2018	0	Washerwoman	1	1	4	0.7	0.2	EFAS	6	6	3	0	0	0	100	0
1/10/2018	0	Washerwoman	1	1	5	0.6	0.6	MCAV	48	38	28	10	0	0	90	0
1/10/2018	0	Washerwoman	1	1	6	0.3	0.5	SSID	10	7	5	5	0	0	95	0
1/10/2018	0	Washerwoman	1	1	7	0.9	0.8	MMEA	13	13	7	0	0	0	100	0
1/10/2018	0	Washerwoman	1	1	8	0.8	0.8	SINT	16	7	10	40	0	0	60	0
1/10/2018	0	Washerwoman	1	1	9	0.5	1	MCAV	14	12	5	0	0	0	100	0
1/10/2018	0	Washerwoman	1	1	10	0.5	1.1	SINT	15	12	6	2	0	0	98	0
1/10/2018	0	Washerwoman	1	1	11	0.7	1.1	PAST	12	7	3	5	0	0	95	0
1/10/2018	0	Washerwoman	1	1	12	0.9	1	PPOR	15	7	6	25	0	0	75	0
1/10/2018	0	Washerwoman	1	1	13	0.5	1.4	SSID	11	9	4	10	0	0	90	0
1/10/2018	0	Washerwoman	1	1	14	0.6	1.4	MMEA	26	20	11	0	0	0	100	0
1/10/2018	0	Washerwoman	1	1	15	0.9	1.3	SSID	11	11	7	5	0	0	95	0
1/10/2018	0	Washerwoman	1	1	16	1	1.4	SINT	22	13	6	15	0	0	85	0
1/10/2018	0	Washerwoman	1	1	17	0.8	1.7	MCAV	16	12	5	0	0	0	100	0
1/10/2018	0	Washerwoman	1	1	18	0.9	1.8	SINT	11	8	4	2	0	0	98	0
1/10/2018	0	Washerwoman	1	1	19	0.1	1.7	PPOR	15	13	6	5	0	0	95	0
1/10/2018	0	Washerwoman	1	1	20	0.5	2	PAST	12	11	6	5	0	0	95	0
1/10/2018	0	Washerwoman	1	1	21	0.6	2.1	SSID	23	20	18	85	0	0	15	0
1/10/2018	0	Washerwoman	1	1	22	0.8	2.3	CNAT	36	34	7	5	0	0	95	0
1/10/2018	0	Washerwoman	1	1	23	1	2.3	MCAV	14	9	5	5	0	0	95	0
1/10/2018	0	Washerwoman	1	1	24	0.4	2.7	SSID	17	15	7	50	0	0	50	0
1/10/2018	0	Washerwoman	1	1	25	0.5	2.8	SINT	16	14	8	5	0	0	95	0
1/10/2018	0	Washerwoman	1	1	26	0.6	2.9	SSID	18	13	8	20	0	0	80	0
1/10/2018	0	Washerwoman	1	1	27	0.3	2.9	SINT	13	11	5	5	0	0	95	0
1/10/2018	0	Washerwoman	1	1	28	0.3	2.9	PAST	14	11	8	0	0	0	100	0
1/10/2018	0	Washerwoman	1	1	29	0.8	3	SINT	12	11	5	5	0	0	95	0
1/10/2018	0	Washerwoman	1	1	30	1	3.1	SINT	13	13	5	25	0	0	75	0
1/10/2018	0	Washerwoman	1	1	31	0.3	3.2	SINT	13	13	3	5	0	0	95	0
1/10/2018	0	Washerwoman	1	1	32	0.1	3.3	SSID	30	25	15	5	0	0	95	0
1/10/2018	0	Washerwoman	1	1	33	0.2	3.3	SINT	22	8	8	5	0	0	95	0
1/10/2018	0	Washerwoman	1	1	34	0.3	3.3	SINT	11	6	5	5	0	0	95	0
1/10/2018	0	Washerwoman	1	1	35	0.8	3.3	SSID	14	11	5	0	0	0	100	0
1/10/2018	0	Washerwoman	1	1	36	0.6	3.6	SINT	11	8	3	20	0	0	80	0
1/10/2018	0	Washerwoman	1	1	37	0.5	3.8	SINT	12	17	4	2	0	0	98	0
1/10/2018	0	Washerwoman	1	1	38	0.9	3.9	DSTO	11	7	4	0	0	0	100	0
1/10/2018	0	Washerwoman	1	1	39	0.9	4.1	PAST	11	11	5	70	0	0	30	0
1/10/2018	0	Washerwoman	1	1	40	0.2	4.7	SINT	24	12	10	5	0	0	95	0
1/10/2018	0	Washerwoman	1	1	41	0.5	4.6	SSID	33	20	15	15	0	0	85	0
1/10/2018	0	Washerwoman	1	1	42	0.8	4.4	SSID	40	30	20	20	0	0	80	0
1/10/2018	0	Washerwoman	1	1	43	0.7	4.7	SSID	26	13	12	30	0	0	70	0
1/10/2018	0	Washerwoman	1	1	44	0.7	4.8	SINT	22	16	12	5	0	0	95	0
1/10/2018	0	Washerwoman	1	2	1	0.15	0.2	PPOR	20	13	6	2	0	0	98	0
1/10/2018	0	Washerwoman	1	2	2	0.37	0.1	PAST	12	8	6	0	0	0	100	0
1/10/2018	0	Washerwoman	1	2	3	0.38	0.15	SSID	18	11	7	2	0	0	98	0
1/10/2018	0	Washerwoman	1	2	4	0.92	0.25	SSID	11	11	9	5	0	0	95	1
1/10/2018	0	Washerwoman	1	2	5	0.5	0.28	SSID	13	12	11	10	0	0	90	0
1/10/2018	0	Washerwoman	1	2	6	0.2	0.32	MCAV	11	7	6	0	0	0	100	0
1/10/2018	0	Washerwoman	1	2	7	0.73	0.35	PAST	10	5	7	20	0	0	80	0
1/10/2018	0	Washerwoman	1	2	8	0.85	0.35	SSID	12	12	6	10	0	0	90	0
1/10/2018	0	Washerwoman	1	2	9	0.55	0.45	SINT	15	13	4	15	0	0	85	0
1/10/2018	0	Washerwoman	1	2	10	0.18	0.47	SSID	12	11	5	0	0	0	100	0
1/10/2018	0	Washerwoman	1	2	11	0.25	0.7	SINT	27	15	11	35	0	0	65	0
1/10/2018	0	Washerwoman	1	2	12	0.2	1.1	SSID	25	20	12	60	0	0	40	2
1/10/2018	0	Washerwoman	1	2	13	0.8	1.2	SSID	53	40	28	10	0	0	90	2
1/10/2018	0	Washerwoman	1	2	14	0.2	1.4	SSID	18	12	7	5	0	0	95	1
1/10/2018	0	Washerwoman	1	2	15	0.4	1.5	SSID	33	32	12	15	0	0	85	1
1/10/2018	0	Washerwoman	1	2	16	0.6	1.6	PAST	20	15	7	5	0	0	95	0
1/10/2018	0	Washerwoman	1	2	17	0.75	1.65	SINT	28	18	20	0	0	0	100	0
1/10/2018	0	Washerwoman	1	2	18	0.6	2.1	SSID	15	12	5	50	0	0	50	0
1/10/2018	0	Washerwoman	1	2	19	0.55	2	SINT	10	6	5	10	0	5	85	0
1/10/2018	0	Washerwoman	1	2	20	0.3	2.2	SSID	32	15	8	10	0	0	90	2
1/10/2018	0	Washerwoman	1	2	21	0.7	2.4	MCAV	44	40	30	35	0	0	65	0
1/10/2018	0	Washerwoman	1	2	22	0.8	2.3	SINT	17	15	4	0	0	0	100	0
1/10/2018	0	Washerwoman	1	2	23	0.8	2.4	SINT	15	10	7	0	0	0	100	0
1/10/2018	0	Washerwoman	1	2	24	0.4	1.9	SSID	20	16	8	40	0	0	60	0
1/10/2018	0	Washerwoman	1	2	26	0.8	2.6	SSID	42	20	20	15	0	0	85	0
1/10/2018	0	Washerwoman	1	2	27	0.9	2.8	DSTO	11	11	6	0	0	0	100	1
1/10/2018	0	Washerwoman	1	2	28	0	2.4	SINT	10	7	3	0	0	0	100	1
1/10/2018	0	Washerwoman	1	2	29	1	2.6	SINT	15	11	6	0	0	0	100	0
1/10/2018	0	Washerwoman	1	2	30	0.95	3.1	SSID	18	13	12	25	0	0	75	0
1/10/2018	0	Washerwoman	1	2	31	0.8	3.4	SSID	20	18	6	10	0	0	90	1
1/10/2018	0	Washerwoman	1	2	32	0.35	3.25	DSTO	8	6	6	0	0	0	100	0
1/10/2018	0	Washerwoman	1	2	33	0.25	3.35	SSID	20	17	7	20	0	0	80	0
1/10/2018	0	Washerwoman	1	2	34	0	3.3	PAST	15	12	5	0	0	0	100	0
1/10/2018	0	Washerwoman	1	2	35	0	3.45	PAST	11	10	3	0	0	0	100	0
1/10/2018	0	Washerwoman	1	2	36	0.3	3.7	SINT	12	10	7	10	0	0	90	0
1/10/2018	0	Washerwoman	1	2	37	0.9	3.5	MCAV	12	10	5	45	0	0	55	0
1/10/2018	0	Washerwoman	1	2	38	0.95	4	PCLI	26	17	11	0	0	0	100	0
1/10/2018	0	Washerwoman	1	2	39	0.9	4.2	MCAV	13	17	7	20	0	0	80	0
1/10/2018	0	Washerwoman	1	2	40	0.55	4.25	PAST	16	15	6	2	0	0	98	0
1/10/2018	0	Washerwoman	1	2	41	0.5	4.4	SSID	20	15	5	5	0	0	95	0
1/10/2018	0	Washerwoman	1	2	42	0.4	4.65	SINT	17	13	6	0	0	0	100	0
1/10/2018	0	Washerwoman	1	2	43	0	4.9	SSID	13	11	4	0	0	0	100	0
1/10/2018	0	Washerwoman	1	2	44	0.25	4.95	SSID	20	18	10	20	0	0	80	0
1/10/2018	0	Washerwoman	1	2	45	1	5	UAGA	12	12	16	25	0	0	75	0
1/10/2018	0	Washerwoman	1	3	1	0.29	0.12	SSID	13	12	3	3	0	0	97	0
1/10/2018	0	Washerwoman	1	3	2	0.4	0.19	PAST	25	20	16	35	0	0	65	1
1/10/2018	0	Washerwoman	1	3	3	0.75	0.3	SSID	12	10	4	3	0	0	97	0
1/10/2018	0	Washerwoman	1	3	4	0.22	0.58	PPOR	28	12	12	50	0	0	50	1
1/10/2018	0	Washerwoman	1	3	5	0.5	0.72	SSID	18	13	3	0	0	0	100	1
1/10/2018	0	Washerwoman	1	3	6	0.8	0.75	PAST	11	8	2	5	0	0	95	0
1/10/2018	0	Washerwoman	1	3	7	0.15	0.85	PPOR	13	10	5	40	0	0	60	0
1/10/2018	0	Washerwoman	1	3	8	0.28	0.83	SINT	23	11	2	2	0	0	98	0
1/10/2018	0	Washerwoman	1	3	9	0.31	0.95	PAST	20	19	3	4	0	0	96	0
1/10/2018	0	Washerwoman	1	3	10	0.55	0.9	SINT	13	8	4	0	0	0	100	0
1/10/2018	0	Washerwoman	1	3	11	0.75	1.22	CNAT	63	50	35	5	0	0	95	0
1/10/2018	0	Washerwoman	1	3	12	0.45	1.33	SSID	28	19	8	5	0	0	95	1
1/10/2018	0	Washerwoman	1	3	13	0.1	1.75	SSID	19	16	6	75	0	0	25	0
1/10/2018	0	Washerwoman	1	3	14	0.3	2.6	SSID	31	25	7	50	0	0	50	0
1/10/2018	0	Washerwoman	1	3	15	0.5	2.68	SINT	15	8	1	0	0	0	100	0
1/10/2018	0	Washerwoman	1	3	16	0	2.8	SINT	27	12	5	10	0	0	90	0
1/10/2018	0	Washerwoman	1	3	17	0.5	3	CNAT	73	60	21	5	0	0	95	0
1/10/2018	0	Washerwoman	1	3	18	0.6	3.12	SSID	21	14	17	20	0	0	80	0
1/10/2018	0	Washerwoman	1	3	19	0.05	3.75	SINT	12	9	1	3	0	0	97	0
1/10/2018	0	Washerwoman	1	3	20	0.18	3.75	SSID	17	12	3	10	0	0	90	1
1/10/2018	0	Washerwoman	1	3	21	0.41	3.87	DSTO	9	7	6	0	0	0	100	0
1/10/2018	0	Washerwoman	1	3	22	0.85	4	SSID	25	18	15	50	0	0	50	0
1/10/2018	0	Washerwoman	1	3	23	0.65	4.18	SSID	16	7	2	0	0	0	100	0
1/10/2018	0	Washerwoman	1	3	24	0.7	4.25	SSID	15	8	7	5	0	0	95	0
1/10/2018	0	Washerwoman	1	3	25	0.5	4.25	SINT	25	20	5	10	0	0	90	0
1/10/2018	0	Washerwoman	1	3	26	0.53	4.38	MCAV	23	9	4	25	0	0	75	1
1/10/2018	0	Washerwoman	1	3	27	0.45	4.6	SSID	38	28	22	10	0	0	90	0
1/10/2018	0	Washerwoman	1	3	28	0.6	4.65	DSTO	17	11	13	0	0	0	100	0
1/10/2018	0	Washerwoman	1	4	1	0.4	0	SINT	25	10	10	0	0	0	100	0
1/10/2018	0	Washerwoman	1	4	2	0.5	0.1	UAGA	8	5	2	0	0	0	100	0
1/10/2018	0	Washerwoman	1	4	3	0.15	0.3	CNAT	22	20	17	20	0	0	80	0
1/10/2018	0	Washerwoman	1	4	4	0.25	0.6	CNAT	25	28	20	0	0	0	100	0
1/10/2018	0	Washerwoman	1	4	5	0.65	0.55	SINT	13	10	7	0	0	0	100	0
1/10/2018	0	Washerwoman	1	4	6	0.35	0.9	PPOR	25	23	10	60	0	0	40	0
1/10/2018	0	Washerwoman	1	4	7	0.25	0.8	SSID	12	10	5	1	0	0	99	0
1/10/2018	0	Washerwoman	1	4	8	0.7	1	UAGA	11	1	11	0	0	0	100	0
1/10/2018	0	Washerwoman	1	4	9	0.3	1.2	DLAB	29	26	21	10	0	0	90	0
1/10/2018	0	Washerwoman	1	4	10	0.1	1.15	PAST	13	10	7	0	0	0	100	0
1/10/2018	0	Washerwoman	1	4	11	0.1	1.8	PAST	15	10	3	0	0	0	100	0
1/10/2018	0	Washerwoman	1	4	12	0.7	2	SSID	12	9	4	20	0	0	80	0
1/10/2018	0	Washerwoman	1	4	13	0.8	2.1	EFAS	6	4	5	0	0	0	100	0
1/10/2018	0	Washerwoman	1	4	14	0.7	2.2	EFAS	20	10	4	0	0	0	100	0
1/10/2018	0	Washerwoman	1	4	15	0.8	2.2	SINT	14	11	7	5	0	0	95	0
1/10/2018	0	Washerwoman	1	4	16	0.45	2.55	SINT	26	10	3	5	0	0	95	0
1/10/2018	0	Washerwoman	1	4	17	0.35	2.6	SINT	16	10	3	0	0	0	100	0
1/10/2018	0	Washerwoman	1	4	18	0.8	1.65	SSID	15	7	8	10	0	0	90	1
1/10/2018	0	Washerwoman	1	4	19	0.95	2.85	SSID	12	7	5	0	0	0	100	0
1/10/2018	0	Washerwoman	1	4	20	0.95	2.95	SSID	13	5	3	5	0	0	95	0
1/10/2018	0	Washerwoman	1	4	21	0.65	3.2	PAST	10	10	8	0	0	0	100	0
1/10/2018	0	Washerwoman	1	4	22	0.2	3.05	SINT	20	12	1	20	0	0	80	0
1/10/2018	0	Washerwoman	1	4	23	0.15	3.15	SINT	10	6	2	0	0	0	100	0
1/10/2018	0	Washerwoman	1	4	24	0.5	3.55	SSID	13	9	3	20	0	0	80	0
1/10/2018	0	Washerwoman	1	4	25	0.45	3.7	SSID	18	13	6	0	0	0	100	0
1/10/2018	0	Washerwoman	1	4	26	0	3.7	MCAV	45	45	25	95	0	0	5	0
1/10/2018	0	Washerwoman	1	4	27	0.35	3.95	SSID	30	20	8	5	0	0	95	0
1/10/2018	0	Washerwoman	1	4	28	0.3	4.2	SSID	18	15	9	10	0	0	90	0
1/10/2018	0	Washerwoman	1	4	29	0.45	4.15	SSID	21	15	12	0	0	5	95	0
1/10/2018	0	Washerwoman	1	4	30	0.75	3.9	MCAV	10	6	15	10	0	0	90	0
1/10/2018	0	Washerwoman	1	4	31	0.6	4	SINT	10	8	5	0	0	0	100	0
1/10/2018	0	Washerwoman	1	4	32	0.55	4.4	EFAS	15	12	7	0	0	0	100	0
1/10/2018	0	Washerwoman	1	4	33	0.45	4.6	SSID	12	15	10	0	0	0	100	0
1/10/2018	0	Washerwoman	1	4	34	0.55	4.8	SSID	36	33	11	10	0	0	90	0
1/10/2018	0	Washerwoman	1	4	35	0.9	4.7	SSID	12	6	10	10	0	0	90	0
1/10/2018	0	Washerwoman	1	5	1	0.9	0.1	DSTO	14	12	9	2	0	0	98	0
1/10/2018	0	Washerwoman	1	5	2	0.55	0.35	SINT	19	17	5	10	0	0	90	0
1/10/2018	0	Washerwoman	1	5	3	0.3	0.35	PAST	13	11	6	15	0	0	85	0
1/10/2018	0	Washerwoman	1	5	4	0.2	0.4	SINT	18	10	6	10	0	0	90	0
1/10/2018	0	Washerwoman	1	5	5	0.1	0.8	SSID	25	24	12	20	0	2	78	0
1/10/2018	0	Washerwoman	1	5	6	0.2	0.9	SSID	17	14	11	3	0	0	97	0
1/10/2018	0	Washerwoman	1	5	7	0.95	1.2	SSID	14	11	4	10	0	2	88	0
1/10/2018	0	Washerwoman	1	5	8	0.9	1.3	SSID	10	6	3	25	0	0	75	0
1/10/2018	0	Washerwoman	1	5	9	0.05	1.2	SINT	10	5	3	20	0	0	80	0
1/10/2018	0	Washerwoman	1	5	10	0.85	1.9	SINT	11	9	4	0	0	0	100	0
1/10/2018	0	Washerwoman	1	5	11	0.6	2	SSID	16	13	12	10	0	0	90	0
1/10/2018	0	Washerwoman	1	5	12	0.5	1.95	SINT	15	12	7	1	0	0	99	0
1/10/2018	0	Washerwoman	1	5	13	0.25	2.35	SSID	12	12	2	10	0	0	90	0
1/10/2018	0	Washerwoman	1	5	14	0.3	3.05	SINT	15	14	5	1	0	0	99	0
1/10/2018	0	Washerwoman	1	5	15	0.7	3.15	SSID	24	21	11	25	0	0	75	0
1/10/2018	0	Washerwoman	1	5	16	0.85	3.3	SSID	10	10	2	0	0	0	100	0
1/10/2018	0	Washerwoman	1	5	17	0.8	3.4	SSID	21	10	4	3	0	0	97	0
1/10/2018	0	Washerwoman	1	5	18	0.5	3.4	MCAV	18	17	11	50	0	0	50	0
1/10/2018	0	Washerwoman	1	5	19	0.15	3.45	SINT	16	11	10	1	0	0	99	0
1/10/2018	0	Washerwoman	1	5	20	0.2	3.5	EFAS	10	7	3	40	0	0	60	0
1/10/2018	0	Washerwoman	1	5	21	0.6	3.6	MCAV	18	12	9	0	0	0	100	0
1/10/2018	0	Washerwoman	1	5	22	0.95	3.7	SSID	24	24	12	25	0	0	75	0
1/10/2018	0	Washerwoman	1	5	23	0.5	3.7	SSID	14	14	3	80	0	0	20	0
1/10/2018	0	Washerwoman	1	5	24	0.5	3.7	EFAS	6	3	6	30	0	0	70	0
1/10/2018	0	Washerwoman	1	5	25	0.9	3.8	SINT	10	5	2	1	0	0	99	0
1/10/2018	0	Washerwoman	1	5	26	0.5	3.85	SSID	40	30	20	10	0	0	90	0
1/10/2018	0	Washerwoman	1	5	27	0.45	4	SSID	22	14	5	1	0	0	99	0
1/10/2018	0	Washerwoman	1	5	28	0.4	3.85	SINT	15	11	9	1	0	0	99	0
1/10/2018	0	Washerwoman	1	5	29	0.7	4	SSID	21	15	10	50	0	0	50	0
1/10/2018	0	Washerwoman	1	5	30	0.1	3.8	SSID	20	17	4	50	0	0	50	0
1/10/2018	0	Washerwoman	1	5	31	0.2	4.1	SSID	23	20	5	70	0	0	30	0
1/10/2018	0	Washerwoman	1	5	32	0.3	4.2	SINT	19	15	5	5	0	0	95	0
1/10/2018	0	Washerwoman	1	5	33	0.4	4.25	MCAV	21	14	3	0	0	0	100	0
1/10/2018	0	Washerwoman	1	5	34	0.5	4.5	SSID	24	15	3	5	0	0	95	0
1/10/2018	0	Washerwoman	1	5	35	0.7	4.4	SINT	13	13	3	0	0	0	100	0
1/10/2018	0	Washerwoman	1	5	36	0.65	4.6	SSID	12	11	3	0	0	0	100	0
1/10/2018	0	Washerwoman	1	5	37	0.7	4.7	SSID	11	10	2	1	0	0	99	0
1/10/2018	0	Washerwoman	1	5	38	0.4	4.6	MCAV	25	22	25	90	0	0	10	0
1/10/2018	0	Washerwoman	1	5	39	0.3	4.8	SINT	10	7	5	1	0	0	99	0
1/10/2018	0	Washerwoman	1	5	40	0.1	4.9	SINT	21	10	6	1	0	0	99	0
1/10/2018	0	Washerwoman	1	5	41	0.4	4.6	SSID	15	12	3	60	0	0	40	0
1/10/2018	0	Washerwoman	2	1	1	0.3	0.1	OANN	15	14	10	25	0	0	75	0
1/10/2018	0	Washerwoman	2	1	2	0.7	0.1	SINT	15	10	8	5	0	0	95	0
1/10/2018	0	Washerwoman	2	1	3	0.8	0.1	SINT	17	13	11	60	0	0	40	0
1/10/2018	0	Washerwoman	2	1	4	0.9	0.2	SINT	12	10	6	5	0	0	95	0
1/10/2018	0	Washerwoman	2	1	5	0.2	0.4	SSID	20	13	14	65	0	0	35	0
1/10/2018	0	Washerwoman	2	1	6	0	0.7	DSTO	10	9	7	0	0	0	100	0
1/10/2018	0	Washerwoman	2	1	7	0.1	0.7	SINT	24	21	12	5	0	0	95	0
1/10/2018	0	Washerwoman	2	1	8	0.2	0.7	SSID	21	19	11	0	0	0	100	0
1/10/2018	0	Washerwoman	2	1	9	0.2	0.8	PAST	10	8	6	5	0	0	95	0
1/10/2018	0	Washerwoman	2	1	10	0.3	0.8	SINT	10	7	5	25	0	0	75	0
1/10/2018	0	Washerwoman	2	1	11	0.5	0.6	SINT	11	7	2	10	0	0	90	0
1/10/2018	0	Washerwoman	2	1	12	0.8	0.9	SINT	13	12	5	5	0	0	95	0
1/10/2018	0	Washerwoman	2	1	13	0.5	0.3	EFAS	11	9	4	20	0	0	80	0
1/10/2018	0	Washerwoman	2	1	14	0.9	1.3	SSID	21	18	11	5	0	0	95	0
1/10/2018	0	Washerwoman	2	1	15	0.9	1.5	SINT	13	11	3	0	0	0	100	0
1/10/2018	0	Washerwoman	2	1	16	0.2	1.4	SSID	10	8	3	0	0	0	100	0
1/10/2018	0	Washerwoman	2	1	17	0.1	1.5	MCAV	10	6	2	0	0	0	100	0
1/10/2018	0	Washerwoman	2	1	18	0	1.7	PAST	14	8	3	0	0	0	100	0
1/10/2018	0	Washerwoman	2	1	19	0.8	2.3	SINT	23	18	15	20	0	0	80	0
1/10/2018	0	Washerwoman	2	1	20	0.1	2.6	MCAV	33	25	25	5	0	0	95	0
1/10/2018	0	Washerwoman	2	1	21	0.2	2.8	SSID	19	11	7	5	0	0	95	0
1/10/2018	0	Washerwoman	2	1	22	0.3	2.9	SSID	36	24	12	5	0	0	95	0
1/10/2018	0	Washerwoman	2	1	23	0.4	2.8	MCAV	37	24	13	10	0	0	90	0
1/10/2018	0	Washerwoman	2	1	24	0.7	2.8	SSID	41	35	24	20	0	0	80	0
1/10/2018	0	Washerwoman	2	1	25	0.8	2.8	MCAV	20	14	23	0	0	0	100	0
1/10/2018	0	Washerwoman	2	1	26	0.6	3.1	SINT	22	21	9	5	0	0	95	0
1/10/2018	0	Washerwoman	2	1	27	0.7	3	SINT	34	19	11	5	0	0	95	0
1/10/2018	0	Washerwoman	2	1	28	0.2	3.3	PAST	13	10	12	0	0	0	100	0
1/10/2018	0	Washerwoman	2	1	29	0.4	3.5	MCAV	70	53	27	5	0	0	95	0
1/10/2018	0	Washerwoman	2	1	30	0.6	3.2	SINT	11	10	6	5	0	0	95	0
1/10/2018	0	Washerwoman	2	1	31	0.7	3.3	PAST	14	11	7	75	0	0	25	0
1/10/2018	0	Washerwoman	2	1	32	0.7	3.4	SSID	38	30	20	25	0	0	75	0
1/10/2018	0	Washerwoman	2	1	33	1	3.3	SINT	25	23	11	15	0	0	85	0
1/10/2018	0	Washerwoman	2	1	34	0.9	3.5	SINT	18	15	8	0	0	0	100	0
1/10/2018	0	Washerwoman	2	1	35	1	3.6	SSID	33	20	15	40	0	0	60	0
1/10/2018	0	Washerwoman	2	1	36	0.9	3.9	SINT	16	13	6	75	0	0	25	0
1/10/2018	0	Washerwoman	2	1	37	0.8	3.9	SINT	23	18	8	5	0	0	95	0
1/10/2018	0	Washerwoman	2	1	38	0.4	4	SSID	18	17	6	0	0	0	100	0
1/10/2018	0	Washerwoman	2	1	39	0	4	SINT	24	18	4	5	0	0	95	0
1/10/2018	0	Washerwoman	2	1	40	0	3.9	SINT	16	12	2	0	0	0	100	0
1/10/2018	0	Washerwoman	2	1	41	0	3.8	SINT	28	28	6	5	0	0	95	0
1/10/2018	0	Washerwoman	2	1	42	0.9	4.1	SINT	16	12	6	5	0	0	95	0
1/10/2018	0	Washerwoman	2	1	43	0.9	4.4	SSID	14	12	5	5	0	0	95	0
1/10/2018	0	Washerwoman	2	1	44	0.3	4.6	SSID	75	65	58	50	0	5	45	0
1/10/2018	0	Washerwoman	2	1	45	0.7	4.7	OFRA	75	63	55	15	0	0	85	0
1/10/2018	0	Washerwoman	2	1	46	0.8	5	MCAV	40	28	35	0	0	0	100	0
1/10/2018	0	Washerwoman	2	1	47	0.5	5.5	CNAT	70	70	33	2	0	0	98	0
1/10/2018	0	Washerwoman	2	2	1	0.75	0	UAGA	20	13	6	0	0	0	100	0
1/10/2018	0	Washerwoman	2	2	2	0.35	0.1	SINT	13	10	4	0	0	0	100	0
1/10/2018	0	Washerwoman	2	2	3	0.55	0.4	DSTO	60	35	20	10	0	0	90	0
1/10/2018	0	Washerwoman	2	2	4	0.55	0.55	PAST	18	15	5	0	0	0	100	0
1/10/2018	0	Washerwoman	2	2	5	0.8	0.6	SSID	30	23	6	15	0	0	85	0
1/10/2018	0	Washerwoman	2	2	6	0.7	0.75	PPOR	17	16	7	60	0	5	35	0
1/10/2018	0	Washerwoman	2	2	7	0.5	0.8	SSID	25	20	10	0	0	0	100	0
1/10/2018	0	Washerwoman	2	2	8	0.35	0.7	MCAV	30	17	15	0	0	0	100	0
1/10/2018	0	Washerwoman	2	2	9	0.1	0.7	SSID	30	25	12	20	0	0	80	0
1/10/2018	0	Washerwoman	2	2	10	0.1	0.9	DSTO	7	6	5	0	0	0	100	0
1/10/2018	0	Washerwoman	2	2	11	0.85	0.5	PAST	11	10	4	15	0	0	85	0
1/10/2018	0	Washerwoman	2	2	12	0.15	0.3	PAST	11	7	6	20	0	0	80	0
1/10/2018	0	Washerwoman	2	2	13	0.75	1.3	OFAV	85	55	55	50	0	0	50	0
1/10/2018	0	Washerwoman	2	2	14	0.75	1.7	SSID	44	30	30	35	0	0	65	0
1/10/2018	0	Washerwoman	2	2	15	0.1	1.1	SINT	13	10	5	2	0	0	98	0
1/10/2018	0	Washerwoman	2	2	16	0.2	1.2	OANN	10	10	10	40	0	0	60	0
1/10/2018	0	Washerwoman	2	2	17	0.2	1.4	OFAV	42	20	25	70	0	0	30	0
1/10/2018	0	Washerwoman	2	2	18	0.1	1.55	SINT	12	10	4	5	0	0	95	0
1/10/2018	0	Washerwoman	2	2	19	0.25	1.5	SINT	13	10	2	45	0	0	55	0
1/10/2018	0	Washerwoman	2	2	20	0.45	1.8	SINT	10	8	2	15	0	0	85	0
1/10/2018	0	Washerwoman	2	2	21	0.8	2.1	SSID	13	10	3	20	0	0	80	0
1/10/2018	0	Washerwoman	2	2	22	1	2.15	SSID	22	12	4	30	0	0	70	0
1/10/2018	0	Washerwoman	2	2	23	1	2.35	SSID	35	20	15	50	0	0	50	0
1/10/2018	0	Washerwoman	2	2	24	0.9	2.55	SSID	10	10	4	30	0	0	70	0
1/10/2018	0	Washerwoman	2	2	25	0.9	2.75	OANN	25	15	18	20	0	0	80	0
1/10/2018	0	Washerwoman	2	2	26	0.15	2.05	SINT	13	9	3	25	0	0	75	0
1/10/2018	0	Washerwoman	2	2	27	0.2	2.15	SINT	20	12	3	0	0	0	100	0
1/10/2018	0	Washerwoman	2	2	28	0.1	2.55	MCAV	30	23	18	20	0	0	80	0
1/10/2018	0	Washerwoman	2	2	29	0.25	2.6	SSID	20	17	10	2	0	0	98	0
1/10/2018	0	Washerwoman	2	2	30	0.75	3	PAST	10	7	7	10	0	0	90	0
1/10/2018	0	Washerwoman	2	2	31	0.1	3	MCAV	27	23	15	0	0	0	100	0
1/10/2018	0	Washerwoman	2	2	32	0.15	3.1	SSID	30	16	8	2	0	0	98	0
1/10/2018	0	Washerwoman	2	2	33	0.3	3.1	SINT	60	35	20	0	0	0	100	0
1/10/2018	0	Washerwoman	2	2	34	0.8	3.1	SINT	23	20	12	25	0	0	75	0
1/10/2018	0	Washerwoman	2	2	35	0.3	3.25	PPOR	27	15	15	60	0	0	40	0
1/10/2018	0	Washerwoman	2	2	36	0.55	3.65	SSID	30	28	27	50	0	0	50	0
1/10/2018	0	Washerwoman	2	2	37	0.9	3.6	CNAT	50	42	11	75	0	0	25	0
1/10/2018	0	Washerwoman	2	2	38	0.95	4	SSID	43	40	25	40	0	0	60	0
1/10/2018	0	Washerwoman	2	2	39	0.8	3.75	SINT	12	10	2	35	0	0	65	0
1/10/2018	0	Washerwoman	2	2	40	0.25	3.75	SSID	11	9	6	50	0	0	50	0
1/10/2018	0	Washerwoman	2	2	41	0.3	3.85	SSID	16	13	6	25	0	0	75	0
1/10/2018	0	Washerwoman	2	2	42	0.45	4	SSID	40	22	20	35	0	0	65	0
1/10/2018	0	Washerwoman	2	2	43	0.3	4	SSID	25	15	14	10	0	0	90	0
1/10/2018	0	Washerwoman	2	2	44	0.4	4.2	SSID	22	16	9	1	0	0	99	0
1/10/2018	0	Washerwoman	2	2	45	0.1	4.1	MCAV	21	6	3	60	0	0	40	0
1/10/2018	0	Washerwoman	2	2	46	0.8	4.4	UAGA	19	13	14	0	0	0	100	0
1/10/2018	0	Washerwoman	2	2	47	0.7	4.5	MYCE	17	9	4	0	0	0	100	0
1/10/2018	0	Washerwoman	2	2	48	0.7	4.3	SSID	16	12	3	85	0	0	15	0
1/10/2018	0	Washerwoman	2	2	49	0.1	4.5	SSID	11	10	3	2	0	0	98	0
1/10/2018	0	Washerwoman	2	2	50	0.5	4.9	SSID	20	17	5	30	0	0	70	0
1/10/2018	0	Washerwoman	2	3	1	0.9	0	OFAV	24	23	15	55	0	0	45	0
1/10/2018	0	Washerwoman	2	3	2	0.15	0.32	OFAV	23	5	25	20	0	0	80	0
1/10/2018	0	Washerwoman	2	3	3	0.8	0.36	OFAV	31	25	27	5	0	0	95	0
1/10/2018	0	Washerwoman	2	3	4	0.95	0.35	MMEA	23	12	20	0	0	0	100	0
1/10/2018	0	Washerwoman	2	3	5	0.5	0.68	OANN	50	35	28	20	0	0	80	0
1/10/2018	0	Washerwoman	2	3	6	0.23	1.15	OFAV	45	17	25	3	0	0	97	0
1/10/2018	0	Washerwoman	2	3	7	0.38	1.18	SSID	14	13	5	20	0	0	80	0
1/10/2018	0	Washerwoman	2	3	8	0.83	1.29	OANN	25	17	19	75	0	1	24	0
1/10/2018	0	Washerwoman	2	3	9	0.33	1.65	SINT	35	15	4	0	0	0	100	0
1/10/2018	0	Washerwoman	2	3	10	0.7	1.78	OANN	40	40	35	60	0	0	40	0
1/10/2018	0	Washerwoman	2	3	11	0.53	2.15	OANN	44	32	21	50	0	0	50	0
1/10/2018	0	Washerwoman	2	3	12	0.82	2.35	CNAT	11	5	1	0	0	0	100	0
1/10/2018	0	Washerwoman	2	3	13	0.2	2.48	SINT	15	11	1	20	0	0	80	0
1/10/2018	0	Washerwoman	2	3	14	0.27	2.56	SSID	16	14	5	5	0	0	95	0
1/10/2018	0	Washerwoman	2	3	15	0.6	2.65	SSID	33	20	7	15	0	0	85	0
1/10/2018	0	Washerwoman	2	3	16	0.11	2.6	SINT	12	7	2	0	0	0	100	0
1/10/2018	0	Washerwoman	2	3	17	0.55	2.75	OANN	20	16	14	80	0	0	20	0
1/10/2018	0	Washerwoman	2	3	18	0.1	2.85	SSID	14	11	2	10	0	0	90	0
1/10/2018	0	Washerwoman	2	3	19	0.22	2.86	MCAV	11	5	1	0	0	0	100	0
1/10/2018	0	Washerwoman	2	3	20	0.6	2.98	SSID	35	27	3	60	0	0	40	0
1/10/2018	0	Washerwoman	2	3	21	0.23	3.05	MCAV	12	8	11	0	0	0	100	0
1/10/2018	0	Washerwoman	2	3	22	0.3	3.04	SSID	22	10	4	20	0	0	80	0
1/10/2018	0	Washerwoman	2	3	23	0.65	3.3	SSID	39	38	25	20	0	0	80	0
1/10/2018	0	Washerwoman	2	3	24	0.4	3.19	SSID	16	16	3	3	0	0	97	0
1/10/2018	0	Washerwoman	2	3	25	0.05	3.2	OANN	48	45	41	60	0	0	40	0
1/10/2018	0	Washerwoman	2	3	26	0.15	3.5	SSID	16	10	3	0	0	0	100	0
1/10/2018	0	Washerwoman	2	3	27	0.3	3.45	SSID	31	20	10	50	0	0	50	0
1/10/2018	0	Washerwoman	2	3	28.1	0.45	3.35	CNAT	9	6	4	5	0	0	95	-99
1/10/2018	0	Washerwoman	2	3	28.2	0.45	3.35	CNAT	10	10	4	0	0	0	100	-99
1/10/2018	0	Washerwoman	2	3	29	0.6	3.55	CNAT	25	20	10	4	0	0	96	0
1/10/2018	0	Washerwoman	2	3	30	0.9	3.5	SINT	15	7	3	5	0	0	95	0
1/10/2018	0	Washerwoman	2	3	31	0.9	3.53	CNAT	15	7	7	0	0	0	100	0
1/10/2018	0	Washerwoman	2	3	32	0.74	3.6	SSID	25	10	16	5	0	0	95	0
1/10/2018	0	Washerwoman	2	3	33	0.75	3.7	MCAV	50	33	35	75	0	5	20	0
1/10/2018	0	Washerwoman	2	3	34	0.98	3.7	SSID	27	25	7	10	0	0	90	0
1/10/2018	0	Washerwoman	2	3	35	0.98	3.65	SSID	16	14	11	4	0	0	96	0
1/10/2018	0	Washerwoman	2	3	36	0.4	4.05	SINT	19	11	10	10	0	0	90	0
1/10/2018	0	Washerwoman	2	3	37	0.95	4.09	SINT	16	10	5	10	0	0	90	0
1/10/2018	0	Washerwoman	2	3	38	0.45	4.11	SSID	32	29	14	25	0	0	75	0
1/10/2018	0	Washerwoman	2	3	39	0.23	4.35	MCAV	53	36	29	5	0	0	95	0
1/10/2018	0	Washerwoman	2	3	40	0.55	4.45	SSID	15	13	13	20	0	0	80	0
1/10/2018	0	Washerwoman	2	3	41	0.55	4.7	OANN	13	13	10	0	0	0	100	0
1/10/2018	0	Washerwoman	2	3	42	0.33	4.8	SINT	18	16	1	3	0	0	97	0
1/10/2018	0	Washerwoman	2	4	1	0.4	0.1	SSID	12	7	5	50	0	0	50	0
1/10/2018	0	Washerwoman	2	4	2	0.95	0.2	SSID	15	13	5	0	0	0	100	0
1/10/2018	0	Washerwoman	2	4	3	0.55	0.65	MCAV	19	12	5	40	0	0	60	0
1/10/2018	0	Washerwoman	2	4	4	0.55	0.8	SINT	20	12	4	5	0	0	95	0
1/10/2018	0	Washerwoman	2	4	5	0.7	0.8	SINT	7	13	4	5	0	0	95	0
1/10/2018	0	Washerwoman	2	4	6	0.65	1.4	OANN	45	50	50	50	0	0	50	0
1/10/2018	0	Washerwoman	2	4	7	0.5	1.45	SSID	15	10	2	0	0	0	100	0
1/10/2018	0	Washerwoman	2	4	8	0.9	2.1	OANN	50	30	40	60	0	0	40	0
1/10/2018	0	Washerwoman	2	4	9	0.2	2.4	CNAT	120	50	45	70	0	0	20	0
1/10/2018	0	Washerwoman	2	4	10	0.35	2.3	OANN	50	45	52	20	0	0	80	0
1/10/2018	0	Washerwoman	2	4	11	0.45	2.65	CNAT	60	20	10	15	0	0	85	0
1/10/2018	0	Washerwoman	2	4	12	0.55	2.8	PAST	13	10	7	0	0	0	100	0
1/10/2018	0	Washerwoman	2	4	13	0.85	2.95	OANN	50	25	27	20	0	0	80	0
1/10/2018	0	Washerwoman	2	4	14	0.2	2.9	OANN	52	26	21	10	0	0	90	0
1/10/2018	0	Washerwoman	2	4	15	0.1	3.1	SSID	10	16	2	0	0	0	100	0
1/10/2018	0	Washerwoman	2	4	16	0.15	3.1	SSID	13	11	2	0	0	0	100	0
1/10/2018	0	Washerwoman	2	4	17	0.35	3.1	SSID	15	15	10	2	0	0	98	0
1/10/2018	0	Washerwoman	2	4	18	0.3	3.15	SINT	10	6	2	10	0	0	90	1
1/10/2018	0	Washerwoman	2	4	19	0.35	3.25	SSID	7	7	2	0	0	0	100	0
1/10/2018	0	Washerwoman	2	4	20	0.45	3.25	SSID	9	6	2	0	0	0	100	0
1/10/2018	0	Washerwoman	2	4	21	0.7	3.4	SSID	35	22	25	20	0	0	80	0
1/10/2018	0	Washerwoman	2	4	22	0.85	3.65	SSID	21	20	17	2	0	0	98	0
1/10/2018	0	Washerwoman	2	4	23	0.15	3.55	CNAT	33	13	8	0	0	0	100	0
1/10/2018	0	Washerwoman	2	4	24	0.3	3.6	MCAV	23	21	22	0	0	0	100	0
1/10/2018	0	Washerwoman	2	4	25	0.35	3.95	OANN	15	13	13	0	0	0	100	0
1/10/2018	0	Washerwoman	2	4	26	0.15	3.95	SSID	26	25	13	2	0	0	98	0
1/10/2018	0	Washerwoman	2	4	27	0.05	3.75	SSID	10	10	5	0	0	0	100	0
1/10/2018	0	Washerwoman	2	4	28	0.05	4	SSID	15	10	5	0	0	0	100	0
1/10/2018	0	Washerwoman	2	4	29	0.35	4.05	PAST	13	9	2	0	0	0	100	0
1/10/2018	0	Washerwoman	2	4	30	0.55	4.3	SSID	44	28	23	60	0	0	40	0
1/10/2018	0	Washerwoman	2	4	31	0.85	4.3	SSID	11	7	5	30	0	0	70	0
1/10/2018	0	Washerwoman	2	4	32	0.95	4.2	PAST	11	8	6	40	0	0	60	0
1/10/2018	0	Washerwoman	2	4	33	0.35	4.45	PAST	12	8	7	0	0	0	100	0
1/10/2018	0	Washerwoman	2	4	34	0.45	4.5	SSID	27	25	28	85	0	0	15	0
1/10/2018	0	Washerwoman	2	4	35	0.4	4.6	SSID	19	15	10	0	0	0	100	0
1/10/2018	0	Washerwoman	2	4	36	0.1	4.75	SSID	23	24	9	0	0	0	100	0
1/10/2018	0	Washerwoman	2	4	37	0.45	5	SSID	23	17	18	5	0	0	95	0
1/10/2018	0	Washerwoman	2	4	38	0.55	4.85	SSID	18	13	5	5	0	0	95	0
1/10/2018	0	Washerwoman	2	4	39	0.8	4.55	SINT	11	7	3	10	0	0	90	0
1/10/2018	0	Washerwoman	2	5	1	0.7	0.3	OANN	46	39	24	50	0	0	50	0
1/10/2018	0	Washerwoman	2	5	2	0.8	0.5	MCAV	23	20	19	10	0	0	90	0
1/10/2018	0	Washerwoman	2	5	3	0.1	0.6	OANN	10	6	4	5	0	0	95	0
1/10/2018	0	Washerwoman	2	5	4	0.3	0.6	OANN	13	10	5	40	0	0	60	0
1/10/2018	0	Washerwoman	2	5	5	0.1	0.7	CNAT	27	26	10	3	0	0	97	0
1/10/2018	0	Washerwoman	2	5	6	0.9	0.9	OANN	40	20	43	40	0	0	60	0
1/10/2018	0	Washerwoman	2	5	7	0.2	1.4	CNAT	95	83	34	1	0	0	99	0
1/10/2018	0	Washerwoman	2	5	8	0.8	1.4	SINT	25	20	6	1	0	0	99	0
1/10/2018	0	Washerwoman	2	5	9	0.6	1.9	EFAS	12	12	5	30	0	0	70	0
1/10/2018	0	Washerwoman	2	5	10	0.2	2	OANN	86	60	54	25	0	0	75	0
1/10/2018	0	Washerwoman	2	5	11	0.8	2.4	CNAT	49	45	9	1	0	0	99	0
1/10/2018	0	Washerwoman	2	5	12	0.6	2.3	SINT	17	14	5	1	0	0	99	0
1/10/2018	0	Washerwoman	2	5	13	0.7	2.6	OANN	15	14	25	5	0	0	95	0
1/10/2018	0	Washerwoman	2	5	14	0.9	2.2	UAGA	14	11	3	0	0	0	100	0
1/10/2018	0	Washerwoman	2	5	15	0.7	2.2	MCAV	12	6	2	0	0	0	100	0
1/10/2018	0	Washerwoman	2	5	16	0.5	2.6	OANN	8	6	11	0	0	0	100	0
1/10/2018	0	Washerwoman	2	5	17	0.7	2.8	EFAS	6	6	3	60	0	0	40	0
1/10/2018	0	Washerwoman	2	5	18	0.8	2.8	OANN	5	5	10	5	0	0	95	0
1/10/2018	0	Washerwoman	2	5	19	0.4	2.8	OANN	10	10	5	30	0	0	70	0
1/10/2018	0	Washerwoman	2	5	20	0.8	3	SSID	11	10	4	20	0	0	80	0
1/10/2018	0	Washerwoman	2	5	21	0.6	3.3	PAST	13	12	9	0	0	0	100	0
1/10/2018	0	Washerwoman	2	5	22	0.5	3.3	SSID	10	7	3	0	0	0	100	0
1/10/2018	0	Washerwoman	2	5	23	0.1	3.3	SINT	11	10	3	2	0	0	98	0
1/10/2018	0	Washerwoman	2	5	24	0.3	3.4	SSID	11	9	3	2	0	0	98	0
1/10/2018	0	Washerwoman	2	5	25	0.1	3.5	PAST	9	6	10	0	0	0	100	0
1/10/2018	0	Washerwoman	2	5	26	0.3	3.5	PAST	11	9	4	5	0	0	95	0
1/10/2018	0	Washerwoman	2	5	27	0.6	3.5	PAST	9	8	8	0	0	0	100	0
1/10/2018	0	Washerwoman	2	5	28	0.4	3.6	SSID	10	9	4	20	0	0	80	0
1/10/2018	0	Washerwoman	2	5	29	0.1	3.8	SSID	26	22	13	3	0	0	97	0
1/10/2018	0	Washerwoman	2	5	30	0.3	4.1	EFAS	6	5	5	0	0	0	100	0
1/10/2018	0	Washerwoman	2	5	31	0.2	4.2	MCAV	30	16	7	0	0	0	100	0
1/10/2018	0	Washerwoman	2	5	32	0.1	4.3	SINT	13	14	5	2	0	0	98	0
1/10/2018	0	Washerwoman	2	5	33	0.1	4.6	SSID	21	14	5	5	0	0	95	0
1/10/2018	0	Washerwoman	2	5	34	0.2	4.6	EFAS	45	15	19	40	0	0	60	0
1/10/2018	0	Washerwoman	2	5	35	0.4	4.5	SINT	30	21	18	5	0	0	95	0
1/10/2018	0	Washerwoman	2	5	36	0.9	4.5	SINT	25	15	4	5	0	0	95	0
1/10/2018	0	Washerwoman	2	5	37	0.8	4.7	MCAV	25	14	7	1	0	0	99	0
1/10/2018	0	Washerwoman	2	5	38	0.5	4.8	SINT	25	14	6	20	0	0	80	0
1/10/2018	0	Washerwoman	2	5	39	0.6	4.8	SSID	13	10	3	60	0	0	40	0
1/10/2018	0	Washerwoman	2	5	40	0.5	4.9	SINT	12	11	5	70	0	0	30	0
1/10/2018	0	Washerwoman	2	5	41	0.7	5	SSID	11	11	5	0	0	0	100	0
1/10/2018	0	Washerwoman	2	5	42	0.8	5	SSID	12	11	4	0	0	0	100	0
1/22/2018	1	Washerwoman	1	1	1	0.4	0.1	SSID	14	8	5	20	0	0	80	0
1/22/2018	1	Washerwoman	1	1	2	0.3	0.2	SSID	18	15	10	10	0	0	90	0
1/22/2018	1	Washerwoman	1	1	3	0.2	0.3	SSID	17	15	6	5	0	0	95	0
1/22/2018	1	Washerwoman	1	1	4	0.7	0.2	EFAS	6	6	3	0	0	0	100	0
1/22/2018	1	Washerwoman	1	1	5	0.6	0.6	MCAV	48	38	28	10	0	0	90	0
1/22/2018	1	Washerwoman	1	1	6	0.3	0.5	SSID	10	7	5	5	0	0	95	0
1/22/2018	1	Washerwoman	1	1	7	0.9	0.8	MMEA	13	13	7	0	0	0	100	0
1/22/2018	1	Washerwoman	1	1	8	0.8	0.8	SINT	16	7	10	40	0	0	60	0
1/22/2018	1	Washerwoman	1	1	9	0.5	1	MCAV	14	12	5	0	0	0	100	0
1/22/2018	1	Washerwoman	1	1	10	0.5	1.1	SINT	15	12	6	2	0	0	98	0
1/22/2018	1	Washerwoman	1	1	11	0.7	1.1	PAST	12	7	3	5	0	0	95	0
1/22/2018	1	Washerwoman	1	1	12	0.9	1	PPOR	15	7	6	25	0	0	75	0
1/22/2018	1	Washerwoman	1	1	13	0.5	1.4	SSID	11	9	4	10	0	0	90	0
1/22/2018	1	Washerwoman	1	1	14	0.6	1.4	MMEA	26	20	11	0	0	0	100	0
1/22/2018	1	Washerwoman	1	1	15	0.9	1.3	SSID	11	11	7	5	0	0	95	0
1/22/2018	1	Washerwoman	1	1	16	1	1.4	SINT	22	13	6	15	0	0	85	0
1/22/2018	1	Washerwoman	1	1	17	0.8	1.7	MCAV	16	12	5	0	0	0	100	0
1/22/2018	1	Washerwoman	1	1	18	0.9	1.8	SINT	11	8	4	2	0	0	98	0
1/22/2018	1	Washerwoman	1	1	19	0.1	1.7	PPOR	15	13	6	5	0	0	95	0
1/22/2018	1	Washerwoman	1	1	20	0.5	2	PAST	12	11	6	5	0	0	95	0
1/22/2018	1	Washerwoman	1	1	21	0.6	2.1	SSID	23	20	18	85	0	0	15	0
1/22/2018	1	Washerwoman	1	1	22	0.8	2.3	CNAT	36	34	7	5	0	0	95	0
1/22/2018	1	Washerwoman	1	1	23	1	2.3	MCAV	14	9	5	5	0	0	95	0
1/22/2018	1	Washerwoman	1	1	24	0.4	2.7	SSID	17	15	7	50	0	0	50	0
1/22/2018	1	Washerwoman	1	1	25	0.5	2.8	SINT	16	14	8	5	0	0	95	0
1/22/2018	1	Washerwoman	1	1	26	0.6	2.9	SSID	18	13	8	20	0	0	80	0
1/22/2018	1	Washerwoman	1	1	27	0.3	2.9	SINT	13	11	5	5	0	0	95	0
1/22/2018	1	Washerwoman	1	1	28	0.7	2.9	PAST	14	11	8	0	0	0	100	0
1/22/2018	1	Washerwoman	1	1	29	0.8	3	SINT	12	11	5	5	0	0	95	0
1/22/2018	1	Washerwoman	1	1	30	1	3.1	SINT	13	13	5	25	0	0	75	0
1/22/2018	1	Washerwoman	1	1	31	0.3	3.2	SINT	13	13	3	5	0	0	95	0
1/22/2018	1	Washerwoman	1	1	32	0.1	3.3	SSID	30	25	15	5	0	0	95	0
1/22/2018	1	Washerwoman	1	1	33	0.2	3.3	SINT	22	8	8	5	0	0	95	0
1/22/2018	1	Washerwoman	1	1	34	0.3	3.3	SINT	11	6	5	5	0	0	95	0
1/22/2018	1	Washerwoman	1	1	35	0.8	3.3	SSID	14	11	5	0	0	0	100	0
1/22/2018	1	Washerwoman	1	1	36	0.6	3.6	SINT	11	8	3	20	0	0	80	0
1/22/2018	1	Washerwoman	1	1	37	0.5	3.8	SINT	12	17	4	2	0	0	98	0
1/22/2018	1	Washerwoman	1	1	38	0.9	3.9	DSTO	11	7	4	0	0	0	100	0
1/22/2018	1	Washerwoman	1	1	39	0.9	4.1	PAST	11	11	5	70	0	0	30	0
1/22/2018	1	Washerwoman	1	1	40	0.2	4.7	SINT	24	12	10	5	0	0	95	0
1/22/2018	1	Washerwoman	1	1	41	0.5	4.6	SSID	33	20	15	15	0	0	85	0
1/22/2018	1	Washerwoman	1	1	42	0.8	4.4	SSID	40	30	20	20	0	0	80	0
1/22/2018	1	Washerwoman	1	1	43	0.7	4.7	SSID	26	13	12	30	0	0	70	0
1/22/2018	1	Washerwoman	1	1	44	0.7	4.8	SINT	22	16	12	5	0	0	95	0
1/22/2018	1	Washerwoman	1	2	1	0.15	0.2	PPOR	20	13	6	2	0	0	98	0
1/22/2018	1	Washerwoman	1	2	2	0.37	0.1	PAST	12	8	6	0	0	0	100	0
1/22/2018	1	Washerwoman	1	2	3	0.38	0.15	SSID	18	11	7	2	0	0	98	0
1/22/2018	1	Washerwoman	1	2	4	0.92	0.25	SSID	11	11	9	5	0	0	95	1
1/22/2018	1	Washerwoman	1	2	5	0.5	0.28	SSID	13	12	11	10	0	0	90	0
1/22/2018	1	Washerwoman	1	2	6	0.2	0.32	MCAV	11	7	6	0	0	0	100	0
1/22/2018	1	Washerwoman	1	2	7	0.73	0.35	PAST	10	5	7	20	0	0	80	0
1/22/2018	1	Washerwoman	1	2	8	0.85	0.35	SSID	12	12	6	10	0	0	90	0
1/22/2018	1	Washerwoman	1	2	9	0.55	0.45	SINT	15	13	4	15	0	0	85	0
1/22/2018	1	Washerwoman	1	2	10	0.18	0.47	SSID	12	11	5	0	0	0	100	0
1/22/2018	1	Washerwoman	1	2	11	0.25	0.7	SINT	27	15	11	35	0	0	65	0
1/22/2018	1	Washerwoman	1	2	12	0.2	1.1	SSID	25	20	12	60	0	0	40	2
1/22/2018	1	Washerwoman	1	2	13	0.8	1.2	SSID	53	40	28	10	0	0	90	2
1/22/2018	1	Washerwoman	1	2	14	0.2	1.4	SSID	18	12	7	5	0	0	95	1
1/22/2018	1	Washerwoman	1	2	15	0.4	1.5	SSID	33	32	12	15	0	0	85	1
1/22/2018	1	Washerwoman	1	2	16	0.6	1.6	PAST	20	15	7	5	0	0	95	0
1/22/2018	1	Washerwoman	1	2	17	0.75	1.65	SINT	28	18	20	0	0	0	100	0
1/22/2018	1	Washerwoman	1	2	18	0.6	2.1	SSID	15	12	5	50	0	0	50	0
1/22/2018	1	Washerwoman	1	2	19	0.55	2	SINT	10	6	5	10	0	5	85	0
1/22/2018	1	Washerwoman	1	2	20	0.3	2.2	SSID	32	15	8	10	0	0	90	2
1/22/2018	1	Washerwoman	1	2	21	0.7	2.4	MCAV	44	40	30	35	0	0	65	0
1/22/2018	1	Washerwoman	1	2	22	0.8	2.3	SINT	17	15	4	0	0	0	100	0
1/22/2018	1	Washerwoman	1	2	23	0.8	2.4	SINT	15	10	7	0	0	0	100	0
1/22/2018	1	Washerwoman	1	2	24	0.4	1.9	SSID	20	16	8	40	0	0	60	0
1/22/2018	1	Washerwoman	1	2	26	0.8	2.6	SSID	42	20	20	15	0	0	85	0
1/22/2018	1	Washerwoman	1	2	27	0.9	2.8	DSTO	11	11	6	0	0	0	100	1
1/22/2018	1	Washerwoman	1	2	28	0	2.4	SINT	10	7	3	0	0	0	100	1
1/22/2018	1	Washerwoman	1	2	29	1	2.6	SINT	15	11	6	0	0	0	100	0
1/22/2018	1	Washerwoman	1	2	30	0.95	3.1	SSID	18	13	12	25	0	0	75	0
1/22/2018	1	Washerwoman	1	2	31	0.8	3.4	SSID	20	18	6	10	0	0	90	1
1/22/2018	1	Washerwoman	1	2	32	0.35	3.25	DSTO	8	6	6	0	0	0	100	0
1/22/2018	1	Washerwoman	1	2	33	0.25	3.35	SSID	20	17	7	20	0	0	80	0
1/22/2018	1	Washerwoman	1	2	34	0	3.3	PAST	15	12	5	0	0	0	100	0
1/22/2018	1	Washerwoman	1	2	35	0	3.45	PAST	11	10	3	0	0	0	100	0
1/22/2018	1	Washerwoman	1	2	36	0.3	3.7	SINT	12	10	7	10	0	0	90	0
1/22/2018	1	Washerwoman	1	2	37	0.9	3.5	MCAV	12	10	5	45	0	0	55	0
1/22/2018	1	Washerwoman	1	2	38	0.95	4	PCLI	26	17	11	0	0	0	100	0
1/22/2018	1	Washerwoman	1	2	39	0.9	4.2	MCAV	13	17	7	20	0	0	80	0
1/22/2018	1	Washerwoman	1	2	40	0.55	4.25	PAST	16	15	6	2	0	0	98	0
1/22/2018	1	Washerwoman	1	2	41	0.5	4.4	SSID	20	15	5	5	0	0	95	0
1/22/2018	1	Washerwoman	1	2	42	0.4	4.65	SINT	17	13	6	0	0	0	100	0
1/22/2018	1	Washerwoman	1	2	43	0	4.9	SSID	13	11	4	0	0	0	100	0
1/22/2018	1	Washerwoman	1	2	44	0.25	4.95	SSID	20	18	10	20	0	0	80	0
1/22/2018	1	Washerwoman	1	2	45	1	5	UAGA	12	12	16	25	0	0	75	0
1/22/2018	1	Washerwoman	1	3	1	0.29	0.12	SSID	13	12	3	3	0	0	97	0
1/22/2018	1	Washerwoman	1	3	2	0.4	0.19	PAST	25	20	16	35	0	0	65	1
1/22/2018	1	Washerwoman	1	3	3	0.75	0.3	SSID	12	10	4	3	0	0	97	0
1/22/2018	1	Washerwoman	1	3	4	0.22	0.58	PPOR	28	12	12	50	0	0	50	1
1/22/2018	1	Washerwoman	1	3	5	0.5	0.72	SSID	18	13	3	0	0	0	100	1
1/22/2018	1	Washerwoman	1	3	6	0.8	0.75	PAST	11	8	2	5	0	0	95	0
1/22/2018	1	Washerwoman	1	3	7	0.15	0.85	PPOR	13	10	5	40	0	0	60	0
1/22/2018	1	Washerwoman	1	3	8	0.28	0.83	SINT	23	11	2	2	0	0	98	0
1/22/2018	1	Washerwoman	1	3	9	0.31	0.95	PAST	20	19	3	4	0	0	96	0
1/22/2018	1	Washerwoman	1	3	10	0.55	0.9	SINT	13	8	4	0	0	0	100	0
1/22/2018	1	Washerwoman	1	3	11	0.75	1.22	CNAT	63	50	35	5	0	0	95	0
1/22/2018	1	Washerwoman	1	3	12	0.45	1.33	SSID	28	19	8	5	0	0	95	1
1/22/2018	1	Washerwoman	1	3	13	0.1	1.75	SSID	19	16	6	75	0	0	25	0
1/22/2018	1	Washerwoman	1	3	14	0.3	2.6	SSID	31	25	7	50	0	0	50	0
1/22/2018	1	Washerwoman	1	3	15	0.5	2.68	SINT	15	8	1	0	0	0	100	0
1/22/2018	1	Washerwoman	1	3	16	0	2.8	SINT	27	12	5	10	0	0	90	0
1/22/2018	1	Washerwoman	1	3	17	0.5	3	CNAT	73	60	21	5	0	0	95	0
1/22/2018	1	Washerwoman	1	3	18	0.6	3.12	SSID	21	14	17	20	0	0	80	0
1/22/2018	1	Washerwoman	1	3	19	0.05	3.75	SINT	12	9	1	3	0	0	97	0
1/22/2018	1	Washerwoman	1	3	20	0.18	3.75	SSID	17	12	3	10	0	0	90	1
1/22/2018	1	Washerwoman	1	3	21	0.41	3.87	DSTO	9	7	6	0	0	0	100	0
1/22/2018	1	Washerwoman	1	3	22	0.85	4	SSID	25	18	15	50	0	0	50	0
1/22/2018	1	Washerwoman	1	3	23	0.65	4.18	SSID	16	7	2	0	0	0	100	0
1/22/2018	1	Washerwoman	1	3	24	0.7	4.25	SSID	15	8	7	5	0	0	95	0
1/22/2018	1	Washerwoman	1	3	25	0.5	4.25	SINT	25	20	5	10	0	0	90	0
1/22/2018	1	Washerwoman	1	3	26	0.53	4.38	MCAV	23	9	4	25	0	0	75	1
1/22/2018	1	Washerwoman	1	3	27	0.45	4.6	SSID	38	28	22	10	0	0	90	0
1/22/2018	1	Washerwoman	1	3	28	0.6	4.65	DSTO	17	11	13	0	0	0	100	0
1/22/2018	1	Washerwoman	1	4	1	0.4	0	SINT	25	10	10	0	0	0	100	0
1/22/2018	1	Washerwoman	1	4	2	0.5	0.1	UAGA	8	5	2	0	0	0	100	0
1/22/2018	1	Washerwoman	1	4	3	0.15	0.3	CNAT	22	20	17	20	0	0	80	0
1/22/2018	1	Washerwoman	1	4	4	0.25	0.6	CNAT	25	28	20	0	0	0	100	0
1/22/2018	1	Washerwoman	1	4	5	0.65	0.55	SINT	13	10	7	0	0	0	100	0
1/22/2018	1	Washerwoman	1	4	6	0.35	0.9	PPOR	25	23	10	60	0	0	40	0
1/22/2018	1	Washerwoman	1	4	7	0.25	0.8	SSID	12	10	5	1	0	0	99	0
1/22/2018	1	Washerwoman	1	4	8	0.7	1	UAGA	11	1	11	0	0	0	100	0
1/22/2018	1	Washerwoman	1	4	9	0.3	1.2	DLAB	29	26	21	10	0	0	90	0
1/22/2018	1	Washerwoman	1	4	10	0.1	1.15	PAST	13	10	7	0	0	0	100	0
1/22/2018	1	Washerwoman	1	4	11	0.1	1.8	PAST	15	10	3	0	0	0	100	0
1/22/2018	1	Washerwoman	1	4	12	0.7	2	SSID	12	9	4	20	0	0	80	0
1/22/2018	1	Washerwoman	1	4	13	0.8	2.1	EFAS	6	4	5	0	0	0	100	0
1/22/2018	1	Washerwoman	1	4	14	0.7	2.2	EFAS	20	10	4	0	0	0	100	0
1/22/2018	1	Washerwoman	1	4	15	0.8	2.2	SINT	14	11	7	5	0	0	95	0
1/22/2018	1	Washerwoman	1	4	16	0.45	2.55	SINT	26	10	3	5	0	0	95	0
1/22/2018	1	Washerwoman	1	4	17	0.35	2.6	SINT	16	10	3	0	0	0	100	0
1/22/2018	1	Washerwoman	1	4	18	0.8	1.65	SSID	15	7	8	10	0	0	90	1
1/22/2018	1	Washerwoman	1	4	19	0.95	2.85	SSID	12	7	5	0	0	0	100	0
1/22/2018	1	Washerwoman	1	4	20	0.95	2.95	SSID	13	5	3	5	0	0	95	0
1/22/2018	1	Washerwoman	1	4	21	0.65	3.2	PAST	10	10	8	0	0	0	100	0
1/22/2018	1	Washerwoman	1	4	22	0.2	3.05	SINT	20	12	1	20	0	0	80	0
1/22/2018	1	Washerwoman	1	4	23	0.15	3.15	SINT	10	6	2	0	0	0	100	0
1/22/2018	1	Washerwoman	1	4	24	0.5	3.55	SSID	13	9	3	20	0	0	80	0
1/22/2018	1	Washerwoman	1	4	25	0.45	3.7	SSID	18	13	6	0	0	0	100	0
1/22/2018	1	Washerwoman	1	4	26	0	3.7	MCAV	45	45	25	95	0	0	5	0
1/22/2018	1	Washerwoman	1	4	27	0.35	3.95	SSID	30	20	8	5	0	0	95	0
1/22/2018	1	Washerwoman	1	4	28	0.3	4.2	SSID	18	15	9	10	0	0	90	0
1/22/2018	1	Washerwoman	1	4	29	0.45	4.15	SSID	21	15	12	0	0	5	95	0
1/22/2018	1	Washerwoman	1	4	30	0.75	3.9	MCAV	10	6	15	10	0	0	90	0
1/22/2018	1	Washerwoman	1	4	31	0.6	4	SINT	10	8	5	0	0	0	100	0
1/22/2018	1	Washerwoman	1	4	32	0.55	4.4	EFAS	15	12	7	0	0	0	100	0
1/22/2018	1	Washerwoman	1	4	33	0.45	4.6	SSID	12	15	10	0	0	0	100	0
1/22/2018	1	Washerwoman	1	4	34	0.55	4.8	SSID	36	33	11	10	0	0	90	0
1/22/2018	1	Washerwoman	1	4	35	0.9	4.7	SSID	12	6	10	10	0	0	90	0
1/22/2018	1	Washerwoman	1	5	1	0.9	0.1	DSTO	14	12	9	2	0	0	98	0
1/22/2018	1	Washerwoman	1	5	2	0.55	0.35	SINT	19	17	5	10	0	0	90	0
1/22/2018	1	Washerwoman	1	5	3	0.3	0.35	PAST	13	11	6	15	0	0	85	0
1/22/2018	1	Washerwoman	1	5	4	0.2	0.4	SINT	18	10	6	10	0	0	90	0
1/22/2018	1	Washerwoman	1	5	5	0.1	0.8	SSID	25	24	12	20	0	2	78	0
1/22/2018	1	Washerwoman	1	5	6	0.2	0.9	SSID	17	14	11	3	0	0	97	0
1/22/2018	1	Washerwoman	1	5	7	0.95	1.2	SSID	14	11	4	10	0	2	88	0
1/22/2018	1	Washerwoman	1	5	8	0.9	1.3	SSID	10	6	3	25	0	0	75	0
1/22/2018	1	Washerwoman	1	5	9	0.05	1.2	SINT	10	5	3	20	0	0	80	0
1/22/2018	1	Washerwoman	1	5	10	0.85	1.9	SINT	11	9	4	0	0	0	100	0
1/22/2018	1	Washerwoman	1	5	11	0.6	2	SSID	16	13	12	10	0	0	90	0
1/22/2018	1	Washerwoman	1	5	12	0.5	1.95	SINT	15	12	7	1	0	0	99	0
1/22/2018	1	Washerwoman	1	5	13	0.25	2.35	SSID	12	12	2	10	0	0	90	0
1/22/2018	1	Washerwoman	1	5	14	0.3	3.05	SINT	15	14	5	1	0	0	99	0
1/22/2018	1	Washerwoman	1	5	15	0.7	3.15	SSID	24	21	11	25	0	0	75	0
1/22/2018	1	Washerwoman	1	5	16	0.85	3.3	SSID	10	10	2	0	0	0	100	0
1/22/2018	1	Washerwoman	1	5	17	0.8	3.4	SSID	21	10	4	3	0	0	97	0
1/22/2018	1	Washerwoman	1	5	18	0.5	3.4	MCAV	18	17	11	50	0	0	50	0
1/22/2018	1	Washerwoman	1	5	19	0.15	3.45	SINT	16	11	10	1	0	0	99	0
1/22/2018	1	Washerwoman	1	5	20	0.2	3.5	EFAS	10	7	3	40	0	0	60	0
1/22/2018	1	Washerwoman	1	5	21	0.6	3.6	MCAV	18	12	9	0	0	0	100	0
1/22/2018	1	Washerwoman	1	5	22	0.95	3.7	SSID	24	24	12	25	0	0	75	0
1/22/2018	1	Washerwoman	1	5	23	0.5	3.7	SSID	14	14	3	80	0	0	20	0
1/22/2018	1	Washerwoman	1	5	24	0.5	3.7	EFAS	6	3	6	30	0	0	70	0
1/22/2018	1	Washerwoman	1	5	25	0.9	3.8	SINT	10	5	2	1	0	0	99	0
1/22/2018	1	Washerwoman	1	5	26	0.5	3.85	SSID	40	30	20	10	0	0	90	0
1/22/2018	1	Washerwoman	1	5	27	0.45	4	SSID	22	14	5	1	0	0	99	0
1/22/2018	1	Washerwoman	1	5	28	0.4	3.85	SINT	15	11	9	1	0	0	99	0
1/22/2018	1	Washerwoman	1	5	29	0.7	4	SSID	21	15	10	50	0	0	50	0
1/22/2018	1	Washerwoman	1	5	30	0.1	3.8	SSID	20	17	4	50	0	0	50	0
1/22/2018	1	Washerwoman	1	5	31	0.2	4.1	SSID	23	20	5	70	0	0	30	0
1/22/2018	1	Washerwoman	1	5	32	0.3	4.2	SINT	19	15	5	5	0	0	95	0
1/22/2018	1	Washerwoman	1	5	33	0.4	4.25	MCAV	21	14	3	0	0	0	100	0
1/22/2018	1	Washerwoman	1	5	34	0.5	4.5	SSID	24	15	3	5	0	0	95	0
1/22/2018	1	Washerwoman	1	5	35	0.7	4.4	SINT	13	13	3	0	0	0	100	0
1/22/2018	1	Washerwoman	1	5	36	0.65	4.6	SSID	12	11	3	0	0	0	100	0
1/22/2018	1	Washerwoman	1	5	37	0.7	4.7	SSID	11	10	2	1	0	0	99	0
1/22/2018	1	Washerwoman	1	5	38	0.4	4.6	MCAV	25	22	25	90	0	0	10	0
1/22/2018	1	Washerwoman	1	5	39	0.3	4.8	SINT	10	7	5	1	0	0	99	0
1/22/2018	1	Washerwoman	1	5	40	0.1	4.9	SINT	21	10	6	1	0	0	99	0
1/22/2018	1	Washerwoman	1	5	41	0.4	4.6	SSID	15	12	3	60	0	0	40	0
1/22/2018	1	Washerwoman	2	1	1	0.3	0.1	OANN	15	14	10	25	0	0	75	0
1/22/2018	1	Washerwoman	2	1	2	0.7	0.1	SINT	15	10	8	5	0	0	95	0
1/22/2018	1	Washerwoman	2	1	3	0.8	0.1	SINT	17	13	11	60	0	0	40	0
1/22/2018	1	Washerwoman	2	1	4	0.9	0.2	SINT	12	10	6	5	0	0	95	0
1/22/2018	1	Washerwoman	2	1	5	0.2	0.4	SSID	20	13	14	65	0	0	35	0
1/22/2018	1	Washerwoman	2	1	6	0	0.7	DSTO	10	9	7	0	0	0	100	0
1/22/2018	1	Washerwoman	2	1	7	0.1	0.7	SINT	24	21	12	5	0	0	95	0
1/22/2018	1	Washerwoman	2	1	8	0.2	0.7	SSID	21	19	11	0	0	0	100	0
1/22/2018	1	Washerwoman	2	1	9	0.2	0.8	PAST	10	8	6	5	0	0	95	0
1/22/2018	1	Washerwoman	2	1	10	0.3	0.8	SINT	10	7	5	25	0	0	75	0
1/22/2018	1	Washerwoman	2	1	11	0.5	0.6	SINT	11	7	2	10	0	0	90	0
1/22/2018	1	Washerwoman	2	1	12	0.8	0.9	SINT	13	12	5	5	0	0	95	0
1/22/2018	1	Washerwoman	2	1	13	0.5	0.3	EFAS	11	9	4	20	0	0	80	0
1/22/2018	1	Washerwoman	2	1	14	0.9	1.3	SSID	21	18	11	5	0	0	95	0
1/22/2018	1	Washerwoman	2	1	15	0.9	1.5	SINT	13	11	3	0	0	0	100	0
1/22/2018	1	Washerwoman	2	1	16	0.2	1.4	SSID	10	8	3	0	0	0	100	0
1/22/2018	1	Washerwoman	2	1	17	0.1	1.5	MCAV	10	6	2	0	0	0	100	0
1/22/2018	1	Washerwoman	2	1	18	0	1.7	PAST	14	8	3	0	0	0	100	0
1/22/2018	1	Washerwoman	2	1	19	0.8	2.3	SINT	23	18	15	20	0	0	80	0
1/22/2018	1	Washerwoman	2	1	20	0.1	2.6	MCAV	33	25	25	5	0	0	95	0
1/22/2018	1	Washerwoman	2	1	21	0.2	2.8	SSID	19	11	7	5	0	0	95	0
1/22/2018	1	Washerwoman	2	1	22	0.3	2.9	SSID	36	24	12	5	0	0	95	0
1/22/2018	1	Washerwoman	2	1	23	0.4	2.8	MCAV	37	24	13	10	0	0	90	0
1/22/2018	1	Washerwoman	2	1	24	0.7	2.8	SSID	41	35	24	20	0	0	80	0
1/22/2018	1	Washerwoman	2	1	25	0.8	2.8	MCAV	20	14	23	0	0	0	100	0
1/22/2018	1	Washerwoman	2	1	26	0.6	3.1	SINT	22	21	9	5	0	0	95	0
1/22/2018	1	Washerwoman	2	1	27	0.7	3	SINT	34	19	11	5	0	0	95	0
1/22/2018	1	Washerwoman	2	1	28	0.2	3.3	PAST	13	10	12	0	0	0	100	0
1/22/2018	1	Washerwoman	2	1	29	0.4	3.5	MCAV	70	53	27	5	0	0	95	0
1/22/2018	1	Washerwoman	2	1	30	0.6	3.2	SINT	11	10	6	5	0	0	95	0
1/22/2018	1	Washerwoman	2	1	31	0.7	3.3	PAST	14	11	7	75	0	0	25	0
1/22/2018	1	Washerwoman	2	1	32	0.7	3.4	SSID	38	30	20	25	0	0	75	0
1/22/2018	1	Washerwoman	2	1	33	1	3.3	SINT	25	23	11	15	0	0	85	0
1/22/2018	1	Washerwoman	2	1	34	0.9	3.5	SINT	18	15	8	0	0	0	100	0
1/22/2018	1	Washerwoman	2	1	35	1	3.6	SSID	33	20	15	40	0	0	60	0
1/22/2018	1	Washerwoman	2	1	36	0.9	3.9	SINT	16	13	6	75	0	0	25	0
1/22/2018	1	Washerwoman	2	1	37	0.8	3.9	SINT	23	18	8	5	0	0	95	0
1/22/2018	1	Washerwoman	2	1	38	0.4	4	SSID	18	17	6	0	0	0	100	0
1/22/2018	1	Washerwoman	2	1	39	0	4	SINT	24	18	4	5	0	0	95	0
1/22/2018	1	Washerwoman	2	1	40	0	3.9	SINT	16	12	2	0	0	0	100	0
1/22/2018	1	Washerwoman	2	1	41	0	3.8	SINT	28	28	6	5	0	0	95	0
1/22/2018	1	Washerwoman	2	1	42	0.9	4.1	SINT	16	12	6	5	0	0	95	0
1/22/2018	1	Washerwoman	2	1	43	0.9	4.4	SSID	14	12	5	5	0	0	95	0
1/22/2018	1	Washerwoman	2	1	44	0.3	4.6	SSID	75	65	58	50	0	5	45	0
1/22/2018	1	Washerwoman	2	1	45	0.7	4.7	OFRA	75	63	55	15	0	0	85	0
1/22/2018	1	Washerwoman	2	1	46	0.8	5	MCAV	40	28	35	0	0	0	100	0
1/22/2018	1	Washerwoman	2	1	47	0.5	5.5	CNAT	70	70	33	2	0	0	98	0
1/22/2018	1	Washerwoman	2	2	1	0.75	0	UAGA	20	13	6	0	0	0	100	0
1/22/2018	1	Washerwoman	2	2	2	0.35	0.1	SINT	13	10	4	0	0	0	100	0
1/22/2018	1	Washerwoman	2	2	3	0.55	0.4	DSTO	60	35	20	10	0	0	90	0
1/22/2018	1	Washerwoman	2	2	4	0.55	0.55	PAST	18	15	5	0	0	0	100	0
1/22/2018	1	Washerwoman	2	2	5	0.8	0.6	SSID	30	23	6	15	0	0	85	0
1/22/2018	1	Washerwoman	2	2	6	0.7	0.75	PPOR	17	16	7	60	0	5	35	0
1/22/2018	1	Washerwoman	2	2	7	0.5	0.8	SSID	25	20	10	0	0	0	100	0
1/22/2018	1	Washerwoman	2	2	8	0.35	0.7	MCAV	30	17	15	0	0	0	100	0
1/22/2018	1	Washerwoman	2	2	9	0.1	0.7	SSID	30	25	12	20	0	0	80	0
1/22/2018	1	Washerwoman	2	2	10	0.1	0.9	DSTO	7	6	5	0	0	0	100	0
1/22/2018	1	Washerwoman	2	2	11	0.85	0.5	PAST	11	10	4	15	0	0	85	0
1/22/2018	1	Washerwoman	2	2	12	0.15	0.3	PAST	11	7	6	20	0	0	80	0
1/22/2018	1	Washerwoman	2	2	13	0.75	1.3	OFAV	85	55	55	50	0	0	50	0
1/22/2018	1	Washerwoman	2	2	14	0.75	1.7	SSID	44	30	30	35	0	0	65	0
1/22/2018	1	Washerwoman	2	2	15	0.1	1.1	SINT	13	10	5	2	0	0	98	0
1/22/2018	1	Washerwoman	2	2	16	0.2	1.2	OANN	10	10	10	40	0	0	60	0
1/22/2018	1	Washerwoman	2	2	17	0.2	1.4	OFAV	42	20	25	70	0	0	30	0
1/22/2018	1	Washerwoman	2	2	18	0.1	1.55	SINT	12	10	4	5	0	0	95	0
1/22/2018	1	Washerwoman	2	2	19	0.25	1.5	SINT	13	10	2	45	0	0	55	0
1/22/2018	1	Washerwoman	2	2	20	0.45	1.8	SINT	10	8	2	15	0	0	85	0
1/22/2018	1	Washerwoman	2	2	21	0.8	2.1	SSID	13	10	3	20	0	0	80	0
1/22/2018	1	Washerwoman	2	2	22	1	2.15	SSID	22	12	4	30	0	0	70	0
1/22/2018	1	Washerwoman	2	2	23	1	2.35	SSID	35	20	15	50	0	0	50	0
1/22/2018	1	Washerwoman	2	2	24	0.9	2.55	SSID	10	10	4	30	0	0	70	0
1/22/2018	1	Washerwoman	2	2	25	0.9	2.75	OANN	25	15	18	20	0	0	80	0
1/22/2018	1	Washerwoman	2	2	26	0.15	2.05	SINT	13	9	3	25	0	0	75	0
1/22/2018	1	Washerwoman	2	2	27	0.2	2.15	SINT	20	12	3	0	0	0	100	0
1/22/2018	1	Washerwoman	2	2	28	0.1	2.55	MCAV	30	23	18	20	0	0	80	0
1/22/2018	1	Washerwoman	2	2	29	0.25	2.6	SSID	20	17	10	2	0	0	98	0
1/22/2018	1	Washerwoman	2	2	30	0.75	3	PAST	10	7	7	10	0	0	90	0
1/22/2018	1	Washerwoman	2	2	31	0.1	3	MCAV	27	23	15	0	0	0	100	0
1/22/2018	1	Washerwoman	2	2	32	0.15	3.1	SSID	30	16	8	2	0	0	98	0
1/22/2018	1	Washerwoman	2	2	33	0.3	3.1	SINT	60	35	20	0	0	0	100	0
1/22/2018	1	Washerwoman	2	2	34	0.8	3.1	SINT	23	20	12	25	0	0	75	0
1/22/2018	1	Washerwoman	2	2	35	0.3	3.25	PPOR	27	15	15	60	0	0	40	0
1/22/2018	1	Washerwoman	2	2	36	0.55	3.65	SSID	30	28	27	50	0	0	50	0
1/22/2018	1	Washerwoman	2	2	37	0.9	3.6	CNAT	50	42	11	75	0	0	25	0
1/22/2018	1	Washerwoman	2	2	38	0.95	4	SSID	43	40	25	40	0	0	60	0
1/22/2018	1	Washerwoman	2	2	39	0.8	3.75	SINT	12	10	2	35	0	0	65	0
1/22/2018	1	Washerwoman	2	2	40	0.25	3.75	SSID	11	9	6	50	0	0	50	0
1/22/2018	1	Washerwoman	2	2	41	0.3	3.85	SSID	16	13	6	25	0	0	75	0
1/22/2018	1	Washerwoman	2	2	42	0.45	4	SSID	40	22	20	35	0	0	65	0
1/22/2018	1	Washerwoman	2	2	43	0.3	4	SSID	25	15	14	10	0	0	90	0
1/22/2018	1	Washerwoman	2	2	44	0.4	4.2	SSID	22	16	9	1	0	0	99	0
1/22/2018	1	Washerwoman	2	2	45	0.1	4.1	MCAV	21	6	3	60	0	0	40	0
1/22/2018	1	Washerwoman	2	2	46	0.8	4.4	UAGA	19	13	14	0	0	0	100	0
1/22/2018	1	Washerwoman	2	2	47	0.7	4.5	MYCE	17	9	4	0	0	0	100	0
1/22/2018	1	Washerwoman	2	2	48	0.7	4.3	SSID	16	12	3	85	0	0	15	0
1/22/2018	1	Washerwoman	2	2	49	0.1	4.5	SSID	11	10	3	2	0	0	98	0
1/22/2018	1	Washerwoman	2	2	50	0.5	4.9	SSID	20	17	5	30	0	0	70	0
1/22/2018	1	Washerwoman	2	3	1	0.9	0	OFAV	24	23	15	55	0	0	45	0
1/22/2018	1	Washerwoman	2	3	2	0.15	0.32	OFAV	23	5	25	20	0	0	80	0
1/22/2018	1	Washerwoman	2	3	3	0.8	0.36	OFAV	31	25	27	5	0	0	95	0
1/22/2018	1	Washerwoman	2	3	4	0.95	0.35	MMEA	23	12	20	0	0	0	100	0
1/22/2018	1	Washerwoman	2	3	5	0.5	0.68	OANN	50	35	28	20	0	0	80	0
1/22/2018	1	Washerwoman	2	3	6	0.23	1.15	OFAV	45	17	25	3	0	0	97	0
1/22/2018	1	Washerwoman	2	3	7	0.38	1.18	SSID	14	13	5	20	0	0	80	0
1/22/2018	1	Washerwoman	2	3	8	0.83	1.29	OANN	25	17	19	75	0	1	24	0
1/22/2018	1	Washerwoman	2	3	9	0.33	1.65	SINT	35	15	4	0	0	0	100	0
1/22/2018	1	Washerwoman	2	3	10	0.7	1.78	OANN	40	40	35	60	0	0	40	0
1/22/2018	1	Washerwoman	2	3	11	0.53	2.15	OANN	44	32	21	50	0	0	50	0
1/22/2018	1	Washerwoman	2	3	12	0.82	2.35	CNAT	11	5	1	0	0	0	100	0
1/22/2018	1	Washerwoman	2	3	13	0.2	2.48	SINT	15	11	1	20	0	0	80	0
1/22/2018	1	Washerwoman	2	3	14	0.27	2.56	SSID	16	14	5	5	0	0	95	0
1/22/2018	1	Washerwoman	2	3	15	0.6	2.65	SSID	33	20	7	15	0	0	85	0
1/22/2018	1	Washerwoman	2	3	16	0.11	2.6	SINT	12	7	2	0	0	0	100	0
1/22/2018	1	Washerwoman	2	3	17	0.55	2.75	OANN	20	16	14	80	0	0	20	0
1/22/2018	1	Washerwoman	2	3	18	0.1	2.85	SSID	14	11	2	10	0	0	90	0
1/22/2018	1	Washerwoman	2	3	19	0.22	2.86	MCAV	11	5	1	0	0	0	100	0
1/22/2018	1	Washerwoman	2	3	20	0.6	2.98	SSID	35	27	3	60	0	0	40	0
1/22/2018	1	Washerwoman	2	3	21	0.23	3.05	MCAV	12	8	11	0	0	0	100	0
1/22/2018	1	Washerwoman	2	3	22	0.3	3.04	SSID	22	10	4	20	0	0	80	0
1/22/2018	1	Washerwoman	2	3	23	0.65	3.3	SSID	39	38	25	20	0	0	80	0
1/22/2018	1	Washerwoman	2	3	24	0.4	3.19	SSID	16	16	3	3	0	0	97	0
1/22/2018	1	Washerwoman	2	3	25	0.05	3.2	OANN	48	45	41	60	0	0	40	0
1/22/2018	1	Washerwoman	2	3	26	0.15	3.5	SSID	16	10	3	0	0	0	100	0
1/22/2018	1	Washerwoman	2	3	27	0.3	3.45	SSID	31	20	10	50	0	0	50	0
1/22/2018	1	Washerwoman	2	3	28.1	0.45	3.35	CNAT	9	6	4	5	0	0	95	-99
1/22/2018	1	Washerwoman	2	3	28.2	0.45	3.35	CNAT	10	10	4	0	0	0	100	-99
1/22/2018	1	Washerwoman	2	3	29	0.6	3.55	CNAT	25	20	10	4	0	0	96	0
1/22/2018	1	Washerwoman	2	3	30	0.9	3.5	SINT	15	7	3	5	0	0	95	0
1/22/2018	1	Washerwoman	2	3	31	0.9	3.53	CNAT	15	7	7	0	0	0	100	0
1/22/2018	1	Washerwoman	2	3	32	0.74	3.6	SSID	25	10	16	5	0	0	95	0
1/22/2018	1	Washerwoman	2	3	33	0.75	3.7	MCAV	50	33	35	75	0	5	20	0
1/22/2018	1	Washerwoman	2	3	34	0.98	3.7	SSID	27	25	7	10	0	1	89	0
1/22/2018	1	Washerwoman	2	3	35	0.98	3.65	SSID	16	14	11	4	0	0	96	0
1/22/2018	1	Washerwoman	2	3	36	0.4	4.05	SINT	19	11	10	10	0	0	90	0
1/22/2018	1	Washerwoman	2	3	37	0.95	4.09	SINT	16	10	5	10	0	0	90	0
1/22/2018	1	Washerwoman	2	3	38	0.45	4.11	SSID	32	29	14	25	0	0	75	0
1/22/2018	1	Washerwoman	2	3	39	0.23	4.35	MCAV	53	36	29	5	0	0	95	0
1/22/2018	1	Washerwoman	2	3	40	0.55	4.45	SSID	15	13	13	20	0	0	80	0
1/22/2018	1	Washerwoman	2	3	41	0.55	4.7	OANN	13	13	10	0	0	0	100	0
1/22/2018	1	Washerwoman	2	3	42	0.33	4.8	SINT	18	16	1	3	0	0	97	0
1/22/2018	1	Washerwoman	2	4	1	0.4	0.1	SSID	12	7	5	50	0	0	50	0
1/22/2018	1	Washerwoman	2	4	2	0.95	0.2	SSID	15	13	5	0	0	0	100	0
1/22/2018	1	Washerwoman	2	4	3	0.55	0.65	MCAV	19	12	5	40	0	0	60	0
1/22/2018	1	Washerwoman	2	4	4	0.55	0.8	SINT	20	12	4	5	0	0	95	0
1/22/2018	1	Washerwoman	2	4	5	0.7	0.8	SINT	7	13	4	5	0	0	95	0
1/22/2018	1	Washerwoman	2	4	6	0.65	1.4	OANN	45	50	50	50	0	0	50	0
1/22/2018	1	Washerwoman	2	4	7	0.5	1.45	SSID	15	10	2	0	0	0	100	0
1/22/2018	1	Washerwoman	2	4	8	0.9	2.1	OANN	50	30	40	60	0	0	40	0
1/22/2018	1	Washerwoman	2	4	9	0.2	2.4	CNAT	120	50	45	70	0	0	20	0
1/22/2018	1	Washerwoman	2	4	10	0.35	2.3	OANN	50	45	52	20	0	0	80	0
1/22/2018	1	Washerwoman	2	4	11	0.45	2.65	CNAT	60	20	10	15	0	0	85	0
1/22/2018	1	Washerwoman	2	4	12	0.55	2.8	PAST	13	10	7	0	0	0	100	0
1/22/2018	1	Washerwoman	2	4	13	0.85	2.95	OANN	50	25	27	20	0	0	80	0
1/22/2018	1	Washerwoman	2	4	14	0.2	2.9	OANN	52	26	21	10	0	0	90	0
1/22/2018	1	Washerwoman	2	4	15	0.1	3.1	SSID	10	16	2	0	0	0	100	0
1/22/2018	1	Washerwoman	2	4	16	0.15	3.1	SSID	13	11	2	0	0	0	100	0
1/22/2018	1	Washerwoman	2	4	17	0.35	3.1	SSID	15	15	10	2	0	0	98	0
1/22/2018	1	Washerwoman	2	4	18	0.3	3.15	SINT	10	6	2	10	0	0	90	1
1/22/2018	1	Washerwoman	2	4	19	0.35	3.25	SSID	7	7	2	0	0	0	100	0
1/22/2018	1	Washerwoman	2	4	20	0.45	3.25	SSID	9	6	2	0	0	0	100	0
1/22/2018	1	Washerwoman	2	4	21	0.7	3.4	SSID	35	22	25	20	0	0	80	0
1/22/2018	1	Washerwoman	2	4	22	0.85	3.65	SSID	21	20	17	2	0	0	98	0
1/22/2018	1	Washerwoman	2	4	23	0.15	3.55	CNAT	33	13	8	0	0	0	100	0
1/22/2018	1	Washerwoman	2	4	24	0.3	3.6	MCAV	23	21	22	0	0	0	100	0
1/22/2018	1	Washerwoman	2	4	25	0.35	3.95	OANN	15	13	13	0	0	0	100	0
1/22/2018	1	Washerwoman	2	4	26	0.15	3.95	SSID	26	25	13	2	0	0	98	0
1/22/2018	1	Washerwoman	2	4	27	0.05	3.75	SSID	10	10	5	0	0	0	100	0
1/22/2018	1	Washerwoman	2	4	28	0.05	4	SSID	15	10	5	0	0	0	100	0
1/22/2018	1	Washerwoman	2	4	29	0.35	4.05	PAST	13	9	2	0	0	0	100	0
1/22/2018	1	Washerwoman	2	4	30	0.55	4.3	SSID	44	28	23	60	0	0	40	0
1/22/2018	1	Washerwoman	2	4	31	0.85	4.3	SSID	11	7	5	30	0	0	70	0
1/22/2018	1	Washerwoman	2	4	32	0.95	4.2	PAST	11	8	6	40	0	0	60	0
1/22/2018	1	Washerwoman	2	4	33	0.35	4.45	PAST	12	8	7	0	0	0	100	0
1/22/2018	1	Washerwoman	2	4	34	0.45	4.5	SSID	27	25	28	85	0	0	15	0
1/22/2018	1	Washerwoman	2	4	35	0.4	4.6	SSID	19	15	10	0	0	0	100	0
1/22/2018	1	Washerwoman	2	4	36	0.1	4.75	SSID	23	24	9	0	0	0	100	0
1/22/2018	1	Washerwoman	2	4	37	0.45	5	SSID	23	17	18	5	0	0	95	0
1/22/2018	1	Washerwoman	2	4	38	0.55	4.85	SSID	18	13	5	5	0	0	95	0
1/22/2018	1	Washerwoman	2	4	39	0.8	4.55	SINT	11	7	3	10	0	0	90	0
1/22/2018	1	Washerwoman	2	5	1	0.7	0.3	OANN	46	39	24	50	0	0	50	0
1/22/2018	1	Washerwoman	2	5	2	0.8	0.5	MCAV	23	20	19	10	0	0	90	0
1/22/2018	1	Washerwoman	2	5	3	0.1	0.6	OANN	10	6	4	5	0	0	95	0
1/22/2018	1	Washerwoman	2	5	4	0.3	0.6	OANN	13	10	5	40	0	0	60	0
1/22/2018	1	Washerwoman	2	5	5	0.1	0.7	CNAT	27	26	10	3	0	0	97	0
1/22/2018	1	Washerwoman	2	5	6	0.9	0.9	OANN	40	20	43	40	0	0	60	0
1/22/2018	1	Washerwoman	2	5	7	0.2	1.4	CNAT	95	83	34	1	0	0	99	0
1/22/2018	1	Washerwoman	2	5	8	0.8	1.4	SINT	25	20	6	1	0	0	99	0
1/22/2018	1	Washerwoman	2	5	9	0.6	1.9	EFAS	12	12	5	30	0	0	70	0
1/22/2018	1	Washerwoman	2	5	10	0.2	2	OANN	86	60	54	25	0	0	75	0
1/22/2018	1	Washerwoman	2	5	11	0.8	2.4	CNAT	49	45	9	1	0	0	99	0
1/22/2018	1	Washerwoman	2	5	12	0.6	2.3	SINT	17	14	5	1	0	0	99	0
1/22/2018	1	Washerwoman	2	5	13	0.7	2.6	OANN	15	14	25	5	0	0	95	0
1/22/2018	1	Washerwoman	2	5	14	0.9	2.2	UAGA	14	11	3	0	0	0	100	0
1/22/2018	1	Washerwoman	2	5	15	0.7	2.2	MCAV	12	6	2	0	0	0	100	0
1/22/2018	1	Washerwoman	2	5	16	0.5	2.6	OANN	8	6	11	0	0	0	100	0
1/22/2018	1	Washerwoman	2	5	17	0.7	2.8	EFAS	6	6	3	60	0	0	40	0
1/22/2018	1	Washerwoman	2	5	18	0.8	2.8	OANN	5	5	10	5	0	0	95	0
1/22/2018	1	Washerwoman	2	5	19	0.4	2.8	OANN	10	10	5	30	0	0	70	0
1/22/2018	1	Washerwoman	2	5	20	0.8	3	SSID	11	10	4	20	0	0	80	0
1/22/2018	1	Washerwoman	2	5	21	0.6	3.3	PAST	13	12	9	0	0	0	100	0
1/22/2018	1	Washerwoman	2	5	22	0.5	3.3	SSID	10	7	3	0	0	0	100	0
1/22/2018	1	Washerwoman	2	5	23	0.1	3.3	SINT	11	10	3	2	0	0	98	0
1/22/2018	1	Washerwoman	2	5	24	0.3	3.4	SSID	11	9	3	2	0	0	98	0
1/22/2018	1	Washerwoman	2	5	25	0.1	3.5	PAST	9	6	10	0	0	0	100	0
1/22/2018	1	Washerwoman	2	5	26	0.3	3.5	PAST	11	9	4	5	0	0	95	0
1/22/2018	1	Washerwoman	2	5	27	0.6	3.5	PAST	9	8	8	0	0	0	100	0
1/22/2018	1	Washerwoman	2	5	28	0.4	3.6	SSID	10	9	4	20	0	0	80	0
1/22/2018	1	Washerwoman	2	5	29	0.1	3.8	SSID	26	22	13	3	0	0	97	0
1/22/2018	1	Washerwoman	2	5	30	0.3	4.1	EFAS	6	5	5	0	0	0	100	0
1/22/2018	1	Washerwoman	2	5	31	0.2	4.2	MCAV	30	16	7	0	0	0	100	0
1/22/2018	1	Washerwoman	2	5	32	0.1	4.3	SINT	13	14	5	2	0	0	98	0
1/22/2018	1	Washerwoman	2	5	33	0.1	4.6	SSID	21	14	5	5	0	0	95	0
1/22/2018	1	Washerwoman	2	5	34	0.2	4.6	EFAS	45	15	19	40	0	0	60	0
1/22/2018	1	Washerwoman	2	5	35	0.4	4.5	SINT	30	21	18	5	0	0	95	0
1/22/2018	1	Washerwoman	2	5	36	0.9	4.5	SINT	25	15	4	5	0	0	95	0
1/22/2018	1	Washerwoman	2	5	37	0.8	4.7	MCAV	25	14	7	1	0	0	99	0
1/22/2018	1	Washerwoman	2	5	38	0.5	4.8	SINT	25	14	6	20	0	0	80	0
1/22/2018	1	Washerwoman	2	5	39	0.6	4.8	SSID	13	10	3	60	0	0	40	0
1/22/2018	1	Washerwoman	2	5	40	0.5	4.9	SINT	12	11	5	70	0	0	30	0
1/22/2018	1	Washerwoman	2	5	41	0.7	5	SSID	11	11	5	0	0	0	100	0
1/22/2018	1	Washerwoman	2	5	42	0.8	5	SSID	12	11	4	0	0	0	100	0
2/5/2018	2	Boot Key	1	1	1	0.4	0.1	SSID	11	7	4	0	0	0	100	0
2/5/2018	2	Boot Key	1	1	2	0.6	0.15	SSID	11	8	4	5	0	0	95	0
2/5/2018	2	Boot Key	1	1	3	0.75	0.15	CNAT	36	27	15	3	0	0	97	0
2/5/2018	2	Boot Key	1	1	4	0.95	0.15	PSTR	25	18	6	5	0	0	95	0
2/5/2018	2	Boot Key	1	1	5	0.4	0.3	PSTR	19	19	8	0	0	0	100	0
2/5/2018	2	Boot Key	1	1	6	0.55	0.5	PSTR	35	35	6	3	0	0	97	0
2/5/2018	2	Boot Key	1	1	7	0.5	0.65	CNAT	30	25	12	20	0	0	80	0
2/5/2018	2	Boot Key	1	1	8.1	-0.05	0.65	CNAT	25	37	15	0	0	0	100	0
2/5/2018	2	Boot Key	1	1	8.2	-0.3	0.7	CNAT	45	30	15	0	0	0	100	0
2/5/2018	2	Boot Key	1	1	8.3	-0.2	0.5	CNAT	25	15	15	0	0	0	100	0
2/5/2018	2	Boot Key	1	1	9	0.15	0.5	SSID	14	8	6	35	0	0	65	0
2/5/2018	2	Boot Key	1	1	10	0.1	0.7	SSID	17	14	8	5	0	0	95	0
2/5/2018	2	Boot Key	1	1	11	0.3	0.95	SINT	14	8	4	40	0	0	60	0
2/5/2018	2	Boot Key	1	1	12	0.35	0.95	PAST	11	8	4	0	0	0	100	0
2/5/2018	2	Boot Key	1	1	13	0	0.7	CNAT	17	18	4	50	0	0	50	0
2/5/2018	2	Boot Key	1	1	14	0.4	1.25	MCAV	25	16	8	0	0	0	100	0
2/5/2018	2	Boot Key	1	1	15	0.5	1.4	CNAT	50	42	17	2	0	0	98	0
2/5/2018	2	Boot Key	1	1	16	0.8	1.4	SSID	13	9	4	3	0	0	97	0
2/5/2018	2	Boot Key	1	1	17	0.9	1.4	SINT	17	7	6	25	0	0	75	0
2/5/2018	2	Boot Key	1	1	18	0.1	1.75	SSID	18	16	6	2	0	0	98	0
2/5/2018	2	Boot Key	1	1	19	0.2	1.85	SSID	16	15	9	60	0	0	40	0
2/5/2018	2	Boot Key	1	1	20	0.5	1.65	SSID	12	8	5	0	0	0	100	0
2/5/2018	2	Boot Key	1	1	21	0.8	1.65	PSTR	22	20	5	2	0	0	98	0
2/5/2018	2	Boot Key	1	1	22	0.5	1.75	EFAS	11	8	5	5	0	0	95	0
2/5/2018	2	Boot Key	1	1	23	0.5	1.85	CNAT	18	12	8	10	0	0	90	0
2/5/2018	2	Boot Key	1	1	24	0.5	1.9	SSID	13	4	4	10	0	0	90	0
2/5/2018	2	Boot Key	1	1	25	0.8	1.95	SINT	28	18	10	8	0	0	92	0
2/5/2018	2	Boot Key	1	1	26	0.9	1.85	SSID	18	13	8	45	0	0	55	0
2/5/2018	2	Boot Key	1	1	27	0	1.65	CNAT	45	20	15	0	0	0	100	0
2/5/2018	2	Boot Key	1	1	28	0.11	1.3	SSID	13	7	6	40	0	0	60	0
2/5/2018	2	Boot Key	1	1	29	0.5	2	SSID	13	7	6	15	0	0	85	0
2/5/2018	2	Boot Key	1	1	30	0.65	2.1	CNAT	48	45	15	0	0	0	100	0
2/5/2018	2	Boot Key	1	1	31	0.9	2.15	PSTR	48	35	15	0	0	0	100	0
2/5/2018	2	Boot Key	1	1	32	0.5	2.25	CNAT	42	13	15	3	0	0	97	0
2/5/2018	2	Boot Key	1	1	33	0.55	2.45	CNAT	37	30	18	0	0	0	100	0
2/5/2018	2	Boot Key	1	1	34	0.3	2.5	CNAT	28	24	12	0	0	0	100	0
2/5/2018	2	Boot Key	1	1	35	0.2	2.6	SSID	11	7	3	2	0	0	98	0
2/5/2018	2	Boot Key	1	1	36	0.5	3	OFAV	80	60	50	15	0	0	85	0
2/5/2018	2	Boot Key	1	1	37	0	2.8	CNAT	42	28	8	0	0	10	90	0
2/5/2018	2	Boot Key	1	1	38	0	2.05	SSID	16	14	6	20	0	0	80	0
2/5/2018	2	Boot Key	1	1	39	0	2.15	SSID	13	10	7	15	0	0	85	0
2/5/2018	2	Boot Key	1	1	40	0.35	3.1	SSID	15	12	6	20	0	0	80	0
2/5/2018	2	Boot Key	1	1	41	0.6	3.25	SINT	18	12	5	5	0	0	95	0
2/5/2018	2	Boot Key	1	1	42	0.6	3.35	SSID	13	11	3	2	0	0	98	0
2/5/2018	2	Boot Key	1	1	43	0.35	3.7	SINT	13	10	4	0	0	0	100	0
2/5/2018	2	Boot Key	1	1	44	0.1	3.8	CNAT	40	40	15	3	0	0	97	0
2/5/2018	2	Boot Key	1	1	45	0.05	4.1	CNAT	33	25	15	2	0	0	98	0
2/5/2018	2	Boot Key	1	1	46	0.3	4.2	SSID	40	35	23	8	0	0	92	0
2/5/2018	2	Boot Key	1	1	47	0	4.25	SSID	12	12	5	2	0	0	98	0
2/5/2018	2	Boot Key	1	1	48	0.2	4.2	SSID	11	11	0	0	0	0	100	0
2/5/2018	2	Boot Key	1	1	49	0	4.35	SSID	30	25	8	2	0	0	98	0
2/5/2018	2	Boot Key	1	1	50	0	4.3	SINT	12	8	5	5	0	0	95	0
2/5/2018	2	Boot Key	1	1	51	0	4.4	SINT	15	10	8	10	0	0	90	0
2/5/2018	2	Boot Key	1	1	52	0.5	4.8	MCAV	145	90	100	90	0	0	10	0
2/5/2018	2	Boot Key	1	1	53	0.7	4.8	PAST	38	24	12	55	0	0	45	0
2/5/2018	2	Boot Key	1	1	54	0.45	5	PAST	30	25	5	45	0	0	55	0
2/5/2018	2	Boot Key	1	1	55	0.1	4.95	PSTR	25	22	10	0	0	0	100	0
2/5/2018	2	Boot Key	1	1	56	0.2	4.9	CNAT	20	19	5	0	0	0	100	0
2/5/2018	2	Boot Key	1	1	57	0.3	4.8	CNAT	35	30	20	0	0	0	100	0
2/5/2018	2	Boot Key	1	1	58	0.2	4.7	CNAT	25	22	10	0	0	0	100	0
2/5/2018	2	Boot Key	1	1	59	1	-0.3	CNAT	70	50	30	0	0	0	100	0
2/5/2018	2	Boot Key	1	2	1	0.05	0.05	SSID	15	13	5	2	0	0	98	0
2/5/2018	2	Boot Key	1	2	2	0.2	0.1	SSID	20	18	10	15	0	0	85	0
2/5/2018	2	Boot Key	1	2	3	0.4	0.2	MMEA	11	9	4	0	0	0	100	1
2/5/2018	2	Boot Key	1	2	4	0.05	0.35	SSID	18	17	6	5	0	0	95	1
2/5/2018	2	Boot Key	1	2	5	0.25	0.75	SSID	50	40	28	30	0	0	70	0
2/5/2018	2	Boot Key	1	2	6	0.9	0.2	SSID	20	20	9	0	0	0	100	0
2/5/2018	2	Boot Key	1	2	7	0.9	0.4	CNAT	33	18	7	0	0	0	100	1
2/5/2018	2	Boot Key	1	2	8.1	0.8	0.25	CNAT	34	20	10	10	0	0	90	-99
2/5/2018	2	Boot Key	1	2	8.2	0.9	0.4	CNAT	43	18	12	2	0	0	98	-99
2/5/2018	2	Boot Key	1	2	8.3	1	0.4	CNAT	22	15	5	5	0	0	95	-99
2/5/2018	2	Boot Key	1	2	9	1	0.2	SINT	11	9	4	15	0	0	85	0
2/5/2018	2	Boot Key	1	2	10	0.15	0.7	SSID	17	15	15	0	0	0	100	0
2/5/2018	2	Boot Key	1	2	11	0.8	0.6	SINT	12	7	5	-99	-99	-99	-99	0
2/5/2018	2	Boot Key	1	2	12	0.6	0.75	EFAS	14	12	7	0	0	25	75	0
2/5/2018	2	Boot Key	1	2	13	0.4	0.1	CNAT	17	15	5	85	0	0	15	0
2/5/2018	2	Boot Key	1	2	14	0.2	1	SINT	28	13	7	10	0	0	90	0
2/5/2018	2	Boot Key	1	2	15	0.55	0.95	PSTR	25	24	9	0	0	0	100	0
2/5/2018	2	Boot Key	1	2	16	0.7	1	SSID	10	8	3	0	0	0	100	0
2/5/2018	2	Boot Key	1	2	17	0.8	1	DSTO	20	20	5	10	0	0	90	0
2/5/2018	2	Boot Key	1	2	18	0.9	0.9	SINT	10	7	3	10	0	0	90	0
2/5/2018	2	Boot Key	1	2	19	0.7	0.85	SSID	12	10	2	15	0	0	85	0
2/5/2018	2	Boot Key	1	2	20	0.8	0.85	SSID	16	11	5	5	0	0	95	0
2/5/2018	2	Boot Key	1	2	21	0.1	1	PSTR	30	27	7	0	0	0	100	0
2/5/2018	2	Boot Key	1	2	22	0.5	1.1	PAST	25	12	12	60	0	0	40	0
2/5/2018	2	Boot Key	1	2	23	0.1	1.2	PAST	13	10	6	0	0	0	100	0
2/5/2018	2	Boot Key	1	2	24	0.15	1.25	SINT	11	7	2	10	0	0	90	0
2/5/2018	2	Boot Key	1	2	25	0.3	1.3	SSID	13	12	4	0	0	0	100	0
2/5/2018	2	Boot Key	1	2	26	0.4	1.35	SINT	19	18	7	10	0	0	90	0
2/5/2018	2	Boot Key	1	2	27	1	1.25	CNAT	60	50	17	0	0	0	100	0
2/5/2018	2	Boot Key	1	2	28	0.65	1.45	CNAT	50	30	30	2	0	0	98	0
2/5/2018	2	Boot Key	1	2	29	0.5	1.4	SSID	22	11	6	0	0	0	100	0
2/5/2018	2	Boot Key	1	2	30	0.45	1.4	SSID	17	17	6	0	0	0	100	0
2/5/2018	2	Boot Key	1	2	31	0.45	1.5	MYCE	10	9	3	0	0	0	100	0
2/5/2018	2	Boot Key	1	2	32	0.25	1.45	CNAT	23	20	6	10	0	0	90	1
2/5/2018	2	Boot Key	1	2	33	0.1	1.6	MCAV	26	21	12	0	0	0	100	0
2/5/2018	2	Boot Key	1	2	34	0.2	1.8	MMEA	33	25	20	10	0	0	90	0
2/5/2018	2	Boot Key	1	2	35	0.4	1.95	SSID	30	22	7	5	0	0	95	0
2/5/2018	2	Boot Key	1	2	36	0.5	2	ODIF	10	6	5	20	0	0	80	0
2/5/2018	2	Boot Key	1	2	37	0.9	1.55	SSID	11	11	3	0	0	0	100	0
2/5/2018	2	Boot Key	1	2	38	0.85	1.65	SINT	11	10	2	0	0	0	100	0
2/5/2018	2	Boot Key	1	2	39	0.9	2.05	SSID	20	20	10	0	0	0	100	0
2/5/2018	2	Boot Key	1	2	40	0.5	2.2	DSTO	5	4	2	0	0	0	100	1
2/5/2018	2	Boot Key	1	2	41	0.45	2.25	SSID	12	10	3	0	0	0	100	0
2/5/2018	2	Boot Key	1	2	42	0.3	2.15	CNAT	18	10	3	0	0	0	100	0
2/5/2018	2	Boot Key	1	2	43	0.05	2.3	PSTR	38	33	15	0	0	0	100	0
2/5/2018	2	Boot Key	1	2	44	0.1	2.45	CNAT	13	10	3	0	0	0	100	0
2/5/2018	2	Boot Key	1	2	45	0.25	2.65	OFAV	42	28	20	35	0	0	65	0
2/5/2018	2	Boot Key	1	2	46	0.45	2.65	MCAV	13	10	6	0	0	0	100	0
2/5/2018	2	Boot Key	1	2	48	0.35	3.3	MCAV	105	75	55	40	0	0	60	0
2/5/2018	2	Boot Key	1	2	49	0.75	4.15	CNAT	32	30	10	5	0	0	95	0
2/5/2018	2	Boot Key	1	2	50	0.85	4.3	SINT	11	10	3	0	0	0	100	0
2/5/2018	2	Boot Key	1	2	51	0.8	4.6	SSID	17	15	6	5	0	0	95	0
2/5/2018	2	Boot Key	1	2	52	0.1	3.9	PCLI	15	13	10	0	0	0	100	0
2/5/2018	2	Boot Key	1	2	53	0.25	4.1	CNAT	50	50	30	2	0	0	98	0
2/5/2018	2	Boot Key	1	2	54	0.05	4.3	SSID	10	9	4	0	0	0	100	0
2/5/2018	2	Boot Key	1	2	55	0.35	4.5	MCAV	27	16	9	2	0	0	98	0
2/5/2018	2	Boot Key	1	2	56	0.45	4.7	PAST	13	10	4	0	0	0	100	0
2/5/2018	2	Boot Key	1	2	57	0.4	4.75	MCAV	14	12	8	5	0	0	95	0
2/5/2018	2	Boot Key	1	2	58	0.65	4.8	CNAT	60	35	30	50	0	0	50	0
2/5/2018	2	Boot Key	1	2	59	0.7	5	OFAV	160	140	100	20	0	0	80	0
2/5/2018	2	Boot Key	1	3	1	0.2	0.05	SSID	11	10	4	5	0	0	95	0
2/5/2018	2	Boot Key	1	3	2	0.45	0.05	SINT	15	10	4	40	0	0	60	0
2/5/2018	2	Boot Key	1	3	3	0.7	0.05	SBOU	11	11	23	50	0	0	50	0
2/5/2018	2	Boot Key	1	3	4	0.15	0.15	SINT	13	6	2	25	0	0	75	0
2/5/2018	2	Boot Key	1	3	5	0.4	0.15	SSID	14	9	2	20	0	0	80	0
2/5/2018	2	Boot Key	1	3	6	0.8	0.25	DSTO	10	7	2	5	0	0	95	0
2/5/2018	2	Boot Key	1	3	7	0.25	0.35	SSID	14	12	5	0	0	0	100	0
2/5/2018	2	Boot Key	1	3	9	0.25	0.5	PSTR	21	16	5	0	0	0	100	0
2/5/2018	2	Boot Key	1	3	10	0.4	0.45	SSID	13	10	4	10	0	0	90	0
2/5/2018	2	Boot Key	1	3	11	0.6	0.45	SINT	16	13	5	10	0	0	90	0
2/5/2018	2	Boot Key	1	3	12	0.05	0.6	SSID	19	13	5	0	0	0	100	0
2/5/2018	2	Boot Key	1	3	13	0.4	0.65	DSTO	22	19	14	60	0	0	40	0
2/5/2018	2	Boot Key	1	3	14	0.6	0.5	SINT	10	7	4	0	0	0	100	0
2/5/2018	2	Boot Key	1	3	15	0.7	0.55	DSTO	12	7	4	0	0	0	100	0
2/5/2018	2	Boot Key	1	3	16	0.8	0.5	SINT	10	6	1	30	0	0	70	0
2/5/2018	2	Boot Key	1	3	17	0.9	0.8	SSID	22	21	4	15	0	0	85	0
2/5/2018	2	Boot Key	1	3	18	0.9	1.1	CNAT	35	31	14	60	0	0	40	0
2/5/2018	2	Boot Key	1	3	19	0.55	1	SSID	22	19	5	5	0	0	95	0
2/5/2018	2	Boot Key	1	3	20	0.3	1.2	SSID	24	23	5	2	0	0	98	0
2/5/2018	2	Boot Key	1	3	21	0.4	1.4	SSID	15	13	3	40	0	0	60	0
2/5/2018	2	Boot Key	1	3	22	0.45	1.4	SINT	18	11	3	0	0	0	100	0
2/5/2018	2	Boot Key	1	3	23	0.2	1.4	SINT	10	6	3	0	0	0	100	0
2/5/2018	2	Boot Key	1	3	24	0.6	1.45	CNAT	16	10	5	0	0	0	100	0
2/5/2018	2	Boot Key	1	3	25	0.7	1.6	CNAT	52	38	15	50	0	0	50	0
2/5/2018	2	Boot Key	1	3	26	0.4	1.7	SSID	18	12	3	20	0	0	80	0
2/5/2018	2	Boot Key	1	3	27	0.2	1.75	CNAT	40	35	10	0	0	0	100	0
2/5/2018	2	Boot Key	1	3	28	0.45	3.15	SINT	20	18	5	0	0	0	100	0
2/5/2018	2	Boot Key	1	3	29	0.6	3.1	SSID	16	13	5	0	0	0	100	0
2/5/2018	2	Boot Key	1	3	30.1	0.4	2.3	CNAT	66	48	30	1	0	0	99	-99
2/5/2018	2	Boot Key	1	3	30.2	0.4	2.5	CNAT	45	35	28	0	0	0	100	-99
2/5/2018	2	Boot Key	1	3	31	0	2.45	PSTR	40	35	15	30	0	0	70	0
2/5/2018	2	Boot Key	1	3	32	0	2.95	CNAT	35	20	40	0	0	0	100	0
2/5/2018	2	Boot Key	1	3	33	0	3.1	MCAV	90	65	95	10	0	0	90	0
2/5/2018	2	Boot Key	1	3	34	0.25	3.5	SINT	23	16	4	10	0	0	90	0
2/5/2018	2	Boot Key	1	3	35	0.35	3.6	SSID	16	12	10	0	0	0	100	0
2/5/2018	2	Boot Key	1	3	36	0.2	4.05	SSID	21	17	6	0	0	0	100	0
2/5/2018	2	Boot Key	1	3	37	0.5	4.25	SINT	29	24	5	0	0	0	100	0
2/5/2018	2	Boot Key	1	3	38	0.1	4.45	SSID	15	11	4	0	0	0	100	0
2/5/2018	2	Boot Key	1	3	39	0.45	4.5	CNAT	50	50	30	5	0	0	95	0
2/5/2018	2	Boot Key	1	3	40	0.5	4.7	SSID	63	50	40	5	0	0	95	0
2/5/2018	2	Boot Key	1	3	41	0.6	4.8	SINT	11	9	7	0	0	0	100	0
2/5/2018	2	Boot Key	1	3	42	0.45	4.95	SSID	11	8	3	0	0	0	100	0
2/5/2018	2	Boot Key	1	3	43	0.6	5	SINT	20	13	15	5	0	0	95	0
2/5/2018	2	Boot Key	1	3	44	0.3	5	SSID	20	14	7	0	0	0	100	0
2/5/2018	2	Boot Key	1	3	45	0.5	5	MYCE	35	30	10	0	0	0	100	0
2/5/2018	2	Boot Key	1	3	46	1	-0.1	MYCE	20	18	7	0	0	0	100	-99
2/5/2018	2	Boot Key	1	4	1	0.65	0.25	SSID	11	5	3	0	0	0	100	0
2/5/2018	2	Boot Key	1	4	2	0.2	0.3	DLAB	19	15	8	0	0	0	100	0
2/5/2018	2	Boot Key	1	4	3	0.55	0.45	OFAV	23	19	12	5	0	0	95	0
2/5/2018	2	Boot Key	1	4	4	0.85	0.55	SSID	23	16	7	5	0	0	95	0
2/5/2018	2	Boot Key	1	4	5	0.3	0.85	MCAV	29	20	8	0	0	0	100	0
2/5/2018	2	Boot Key	1	4	6	0.15	1	SSID	19	14	11	0	0	0	100	0
2/5/2018	2	Boot Key	1	4	7	0.1	1.15	SSID	10	9	3	0	0	0	100	0
2/5/2018	2	Boot Key	1	4	8	0.15	1.2	SSID	15	9	4	0	0	0	100	0
2/5/2018	2	Boot Key	1	4	9	0.35	1.25	PAST	14	11	15	0	0	0	100	0
2/5/2018	2	Boot Key	1	4	10	0.5	1.1	SINT	11	7	3	0	0	0	100	0
2/5/2018	2	Boot Key	1	4	11	0.6	1.15	SSID	12	12	2	0	0	0	100	0
2/5/2018	2	Boot Key	1	4	12	0.8	1.1	SSID	15	10	7	0	0	0	100	0
2/5/2018	2	Boot Key	1	4	13	0.8	1	SSID	14	7	3	0	0	0	100	0
2/5/2018	2	Boot Key	1	4	14	0.2	1.4	SSID	13	9	6	15	0	0	85	0
2/5/2018	2	Boot Key	1	4	15	0.7	2.1	SSID	17	10	15	0	0	0	100	0
2/5/2018	2	Boot Key	1	4	16	0.5	2.15	SINT	12	7	2	5	0	0	95	0
2/5/2018	2	Boot Key	1	4	17	0.3	2.2	SINT	20	15	5	0	0	0	100	0
2/5/2018	2	Boot Key	1	4	18	0.2	2.3	SSID	14	14	7	0	0	0	100	0
2/5/2018	2	Boot Key	1	4	19	0.4	2.25	MCAV	11	8	3	0	0	0	100	0
2/5/2018	2	Boot Key	1	4	20	0.55	2.6	CNAT	26	24	8	0	0	0	100	0
2/5/2018	2	Boot Key	1	4	21	0.65	2.5	SSID	11	12	10	0	0	0	100	0
2/5/2018	2	Boot Key	1	4	22.1	0.2	2.8	CNAT	55	30	15	0	0	0	100	-99
2/5/2018	2	Boot Key	1	4	22.2	0.2	2.7	CNAT	28	25	22	0	0	0	100	-99
2/5/2018	2	Boot Key	1	4	22.3	0.2	3	CNAT	50	40	15	0	0	0	100	-99
2/5/2018	2	Boot Key	1	4	22.4	0.2	2.7	CNAT	15	12	5	0	0	0	100	-99
2/5/2018	2	Boot Key	1	4	23	0.35	2.65	MCAV	11	10	11	0	0	0	100	0
2/5/2018	2	Boot Key	1	4	24	0.55	2.7	SSID	12	6	8	0	0	0	100	0
2/5/2018	2	Boot Key	1	4	25	0.6	2.75	PSTR	17	10	7	0	0	0	100	0
2/5/2018	2	Boot Key	1	4	26	0.6	2.85	SSID	14	10	8	0	0	0	100	0
2/5/2018	2	Boot Key	1	4	27	0.75	3	SSID	10	10	5	0	0	0	100	0
2/5/2018	2	Boot Key	1	4	28	0.55	3.15	SSID	17	13	10	0	0	0	100	0
2/5/2018	2	Boot Key	1	4	29	0.65	3.4	CNAT	45	40	32	0	0	0	100	0
2/5/2018	2	Boot Key	1	4	30	0.5	3.05	SSID	16	13	5	0	0	0	100	0
2/5/2018	2	Boot Key	1	4	31	0	3.35	SINT	30	21	7	20	0	0	80	0
2/5/2018	2	Boot Key	1	4	32	0.9	3.75	SINT	17	20	20	0	0	0	100	0
2/5/2018	2	Boot Key	1	4	33.1	0.35	4.1	CNAT	40	28	22	1	0	0	99	-99
2/5/2018	2	Boot Key	1	4	33.2	0.35	3.9	CNAT	35	32	20	2	0	0	98	-99
2/5/2018	2	Boot Key	1	4	34	0.3	3.85	PSTR	20	15	7	0	0	0	100	0
2/5/2018	2	Boot Key	1	4	35	0.15	3.95	MMEA	19	15	9	0	0	0	100	0
2/5/2018	2	Boot Key	1	4	36	0.5	3.7	SSID	30	29	27	5	0	0	95	0
2/5/2018	2	Boot Key	1	4	37	0.65	4.25	CNAT	45	35	17	5	0	0	95	0
2/5/2018	2	Boot Key	1	4	38	0.45	4.45	EFAS	10	4	2	50	0	0	50	0
2/5/2018	2	Boot Key	1	4	39	0.4	4.5	SSID	15	12	5	5	0	0	95	0
2/5/2018	2	Boot Key	1	4	40	0.5	4.5	CNAT	47	38	25	1	0	0	99	0
2/5/2018	2	Boot Key	1	4	41	0.15	4.85	MCAV	67	50	27	10	0	0	90	0
2/5/2018	2	Boot Key	1	4	42	0.75	5	CNAT	30	26	3	15	0	0	85	-99
2/5/2018	2	Boot Key	1	4	43	0.9	5	CNAT	20	12	3	50	0	0	50	-99
2/5/2018	2	Boot Key	1	4	44	0.3	4.3	SSID	8	8	2	0	0	0	100	-99
2/5/2018	2	Boot Key	1	5	1	0.1	0.15	DSTO	29	28	18	0	0	0	100	0
2/5/2018	2	Boot Key	1	5	2	0.2	0.1	PAST	12	9	4	1	0	0	99	0
2/5/2018	2	Boot Key	1	5	3	0.05	0.3	SSID	21	17	3	5	0	0	95	0
2/5/2018	2	Boot Key	1	5	4	0.9	0.2	MCAV	85	70	31	60	0	0	40	0
2/5/2018	2	Boot Key	1	5	5	0.7	0.15	SSID	10	7	5	40	0	0	60	0
2/5/2018	2	Boot Key	1	5	6	0.45	0.35	SBOU	8	8	5	0	0	0	100	0
2/5/2018	2	Boot Key	1	5	7	0.9	0.4	SSID	15	7	5	0	0	0	100	0
2/5/2018	2	Boot Key	1	5	8	0.7	1.2	SSID	12	12	3	10	0	0	90	0
2/5/2018	2	Boot Key	1	5	9	0.9	1.8	SSID	16	10	4	0	0	0	100	0
2/5/2018	2	Boot Key	1	5	10.1	0.2	2	SSID	9	29	17	0	0	0	100	-99
2/5/2018	2	Boot Key	1	5	10.2	0.35	2.15	SSID	31	27	5	2	0	0	98	0
2/5/2018	2	Boot Key	1	5	11	0.6	2.25	SINT	17	9	2	1	0	0	99	0
2/5/2018	2	Boot Key	1	5	12	0.2	2.55	SSID	20	13	6	0	0	0	100	0
2/5/2018	2	Boot Key	1	5	13	0.05	2.6	SSID	20	20	9	1	0	0	99	0
2/5/2018	2	Boot Key	1	5	14	0.8	3	SSID	12	12	5	0	0	0	100	0
2/5/2018	2	Boot Key	1	5	15	0.75	3.1	SINT	22	18	4	1	0	0	99	0
2/5/2018	2	Boot Key	1	5	16	0.35	3	SINT	15	14	4	2	0	0	98	0
2/5/2018	2	Boot Key	1	5	17	0.5	3.15	MCAV	10	10	4	0	0	0	100	0
2/5/2018	2	Boot Key	1	5	18	0.5	3.2	SSID	14	9	4	10	0	0	90	0
2/5/2018	2	Boot Key	1	5	19	0.85	3.3	SSID	21	19	9	0	0	0	100	0
2/5/2018	2	Boot Key	1	5	20	0.7	3.45	SINT	18	15	6	10	0	0	90	0
2/5/2018	2	Boot Key	1	5	21	0.5	3.6	CNAT	35	34	14	1	0	0	99	0
2/5/2018	2	Boot Key	1	5	22	0.3	3.75	SSID	21	21	6	2	0	0	98	0
2/5/2018	2	Boot Key	1	5	23	0.3	3.95	SSID	15	10	4	1	0	0	99	0
2/5/2018	2	Boot Key	1	5	24	0.5	4.75	MCAV	122	96	107	25	0	0	75	0
2/5/2018	2	Boot Key	1	5	25.1	0.7	4.8	SSID	10	12	5	10	0	0	90	-99
2/5/2018	2	Boot Key	1	5	25.2	0.8	4.75	SSID	21	17	8	5	0	0	95	-99
2/5/2018	2	Boot Key	1	5	26	0.95	4.95	SINT	25	17	10	60	0	0	40	-99
2/5/2018	2	Boot Key	2	1	1	0.1	0.1	SSID	16	14	5	5	0	0	95	0
2/5/2018	2	Boot Key	2	1	2	0.2	0.2	SSID	42	41	30	3	0	0	97	0
[truncated: 36,226 more rows]
