# Supplementary material for: Evaluating the small-scale epidemiology of the stony-coral -tissue-loss-disease in the middle Florida Keys
Source: PLoS One. 2020 Nov 11;15(11):e0241871. doi: 10.1371/journal.pone.0241871 (PMC7657511; doi:10.1371/journal.pone.0241871)
Supplement: S2 Material — (XLSX) [file pone.0241871.s002.xlsx]

## Sheet: Plot Metadata
Variable	Type	Description	Values	Missing
Date	Date	Monitoring Date in MM/DD/YYYY format	MM/DD/YYYY	None
TimeSeries	Numeric	Identifies each monitoring event by site	0-10	None
Site	String	Boot Key', 'Washerwoman', 'Sombrero Reef', 'Grouper Reef'		None
Plot	Numeric	Identifies the individual plot at each site	1-2	None
Transect	Numeric	Delineates 1m-wide section of the plots; 0-5 for 5m2 plots; 0-7 for the 7m2 plots;0-10 for 10m2 plots	1-10	None
Coral	Numeric	A number that uniquely defines a coral colony on each transect. Numbers with a X.x format were created to split corals that were intially asumed to be one colony, but were treated as multiple colonies as monitoring progressed.	1 -k	None
Dist_X	Numeric	Colony location on the x-axis of the plot in meters	X.xx	None
Dist_Y	Numeric	Colony location on the y-axis of the plot in meters	X.xx	None
Species	String	ACER = Acropora cervicornis; CNAT = Colpophyllia natans; DLAB = Dichocoenia labyrinthiformis	None	None
		DSTO = Dichocoenia stokesii; EFAS = Eusmilia fastigiata; MALI = Mycetes aliciae
		MCAV = Montastraea cavernosa; MJAC = Meandrina jacksoni; MMEA = Meandrina meandrites; MYCE = Mycetophyllia spp.
		OANN = Orbicella annularis; ODIF = Oculina diffusa; OFAV = Orbicella faveolata; OFRA= Orbicella franksi; PAST = Porities asteroides
		PCLI = Pseudodiploria clivosa; PPOR= Porities porites ; PSTR= Pseudodiploria strigosa; SBOU = Solenastrea bouroni
		SCOL = Scolymia spp.; SINT = Stephanocoenia intersepta ; SRAD = Siderastrea radians; SSID = Siderastrea siderea
		UAGA = Undaria agaricites
Width	Numeric	Width of colony in cm along one axis	X.x	None
Width_2	Numeric	Width of colony in cm along the perpendicular axis	X.x	None
Height	Numeric	Height of the colony in cm	X.x	None
Original_M	Numeric	The percentage of the colony already dead when monitoring began (presumabley non-SCTLD related)	0-100	-99
Disease_M	Numeric	The percentage of the colony observed dead due to SCTLD after monitoring commenced	0-100	-99
Other_M	Numeric	The percentage of the colony observed dead due to something other than disease after monitoring commenced	0-100	-99
live	Numeric	Percentage of colony w/ healthy tissue	0-100	-99
Bleach	Numeric	0 = No Bleach; 1 = Pale; 2 = Partial Bleach; 3 = Bleach 4 = Other	0-4	-99
